# Supplementary material for: TurboID mapping reveals the exportome of secreted intrinsically disordered proteins in the transforming parasite Theileria annulata
Source: mBio. 2024 May 15;15(6):e03412-23. doi: 10.1128/mbio.03412-23 (PMC11237503; doi:10.1128/mbio.03412-23)
Supplement: Table S1 — Identified parasite proteins in host cell by TurboID proximity labeling. [file mbio.03412-23-s0005.xlsx]

## Sheet: TurboID-NLS
Table S1. Identified parasite proteins in host cell nucleus by TurboID proximity labeling
TaC12 Accession Number	ANKARA Accession Number	REP1	REP2	REP3
TaC12_001700	TA19380	5	0	0
TaC12_002650	TA21355	0	0	1
TaC12_003330	TA20980	0	0	5
TaC12_003570	TA20850	0	3	3
TaC12_004680	TA20300	0	0	1
TaC12_004740	TA20270	16	2	3
TaC12_005130	TA20095	5	5	6
TaC12_005200	TA03150	1	0	0
TaC12_005290	TA03115	4	8	7
TaC12_005620	TA02925	1	0	0
TaC12_005650	TA02910	0	0	1
TaC12_006250	TA06695	0	1	0
TaC12_007850	TA06100	0	0	1
TaC12_008120	TA06220 ;TA06215	1	0	0
TaC12_008730	TA06545	0	0	2
TaC12_008940	TA06650	1	0	0
TaC12_008960	TA16090	4	16	6
TaC12_009800	TA17025	8	1	0
TaC12_010190	TA16270	0	0	3
TaC12_011620	TA16000	1	0	1
TaC12_012080	TA15705	0	1	0
TaC12_012860	TA15200	4	0	0
TaC12_013050	TA15065	4	0	5
TaC12_013270	TA14920	1	0	0
TaC12_013590	TA14755	2	0	0
TaC12_013770	TA14635	0	0	3
TaC12_014790	TA14040	1	0	0
TaC12_015010	TA13910	16	0	7
TaC12_015210	TA13805	0	0	2
TaC12_015400	TA13680	0	0	5
TaC12_015600	TA13560	3	0	0
TaC12_016000	TA13315	0	0	3
TaC12_016110	TA13270	0	0	2
TaC12_016130	TA13260	0	1	2
TaC12_016650	TA12925	0	0	1
TaC12_017290	TA12515	0	0	1
TaC12_017360	TA12480	1	0	0
TaC12_017770	TA12265 ;TA12275	2	0	0
TaC12_018010	TA12125	0	0	1
TaC12_018030	TA12110	1	2	1
TaC12_018040	TA12105	4	0	0
TaC12_018120	TA12065	0	0	1
TaC12_018310	TA11965	8	7	7
TaC12_018320	TA11960	3	1	2
TaC12_018330	TA11955	0	9	10
TaC12_018340	TA11950	0	3	4
TaC12_018350		0	0	1
TaC12_018360	TA11945	2	0	0
TaC12_018960	TA11610	0	0	5
TaC12_019030	TA11570	0	6	6
TaC12_019240	TA11470	0	2	0
TaC12_019380	TA15995	1	0	0
TaC12_019450	TA15550	1	0	0
TaC12_019510	TA15385	0	1	0
TaC12_019550	TA15220	5	2	1
TaC12_019610	TA14895	6	0	0
TaC12_019620	TA14890	4	1	0
TaC12_020180	TA11645	1	0	1
TaC12_020860	TA02535	1	0	0
TaC12_021810	TA05445	4	0	0
TaC12_022710		1	0	0
TaC12_022750	TA03585	0	0	1
TaC12_024140	TA04225	1	0	0
TaC12_024810	TA04550	1	2	4
TaC12_025110	TA09465 ;TA09480 ;TA09500 ;TA09475 ;TA09470 ;TA04680 ;TA04690 ;TA09460 ;TA04685 ;TA09490 ;TA04695 ;TA09485	0	7	10
TaC12_025370	TA04840	1	1	1
TaC12_025650	TA04995	1	0	0
TaC12_026340	TA17945	0	6	0
TaC12_026440	TA18490	2	0	0
TaC12_026770	TA18635	0	1	0
TaC12_027230	TA18835	0	1	3
TaC12_027400	TA17690	1	0	0
TaC12_027590	TA17795	8	2	2
TaC12_027620	TA17815	2	0	0
TaC12_027660	TA17835	0	0	3
TaC12_028030	TA18030	4	0	0
TaC12_028160	TA18090	2	0	1
TaC12_028430	TA18180	0	0	1
TaC12_028940	TA18420	0	0	4
TaC12_029140	TA17425	0	1	1
TaC12_029230	TA17375	0	0	1
TaC12_029770	TA17285	0	0	1
TaC12_029820	TA17310	0	1	0
TaC12_030380	TA09180	3	1	3
TaC12_031450	TA07390	4	0	0
TaC12_031780	TA07590	0	1	4
TaC12_031780	TA07590	3	0	0
TaC12_032840		0	2	10
TaC12_032850	TA08205	1	0	2
TaC12_032960	TA08265	0	1	1
TaC12_032960	TA08265	3	0	0
TaC12_033130	TA08340	0	4	0
TaC12_033270	TA08420	0	0	1
TaC12_033280	TA08425	0	0	11
TaC12_033820	TA08710	0	0	1
TaC12_034050	TA08855	0	0	4
TaC12_034600	TA11010	0	1	0
TaC12_035060	TA10755	0	0	1
TaC12_035390	TA10535; TA10545	1	0	2
TaC12_035460	TA10515	5	0	0
TaC12_035490	TA10500	3	0	4
TaC12_035520	TA10470	4	1	9
TaC12_036410	TA09940	2	0	0
TaC12_036880	TA11270	1	0	1
TaC12_037560	TA09865	0	0	3

## Sheet: TurboID-NES
Table S1. Identified parasite proteins in host cell cytoplasma by TurboID proximity labeling
TaC12 Accession Number	ANKARA Accession Number	REP1	REP2	REP3
TaC12_000540	TA19865	1	0	0
TaC12_001700	TA19380	0	0	2
TaC12_003330	TA20980	0	0	3
TaC12_003950	TA20710	5	0	0
TaC12_004120	TA20610	0	4	0
TaC12_004510	TA20405	1	0	0
TaC12_004740	TA20270	1	0	0
TaC12_006300	TA06720	7	5	7
TaC12_008960	TA16090	1	3	3
TaC12_009800	TA17025	0	2	2
TaC12_010190	TA16270	0	0	1
TaC12_011160	TA09615	1	1	0
TaC12_011620	TA16000	1	0	0
TaC12_011720	TA15940	0	2	5
TaC12_011910	TA15830	1	0	0
TaC12_012020	TA15750	15	0	0
TaC12_012060		0	1	0
TaC12_012080	TA15705	9	2	4
TaC12_012860	TA15200	0	0	1
TaC12_013050	TA15065	1	0	3
TaC12_013270	TA14920	0	0	5
TaC12_013590	TA14755	1	1	1
TaC12_013770	TA14635	0	0	2
TaC12_013980	TA14525	0	0	1
TaC12_014270	TA14370	0	0	1
TaC12_014730	TA14090	2	0	0
TaC12_015010	TA13910	0	0	4
TaC12_016000	TA13315	0	0	2
TaC12_017280	TA12520	2	0	0
TaC12_018040	TA12105	0	4	0
TaC12_018960	TA11610	4	7	20
TaC12_019180	TA11495	0	0	1
TaC12_019240	TA11470	0	4	0
TaC12_019380	TA15995	0	0	1
TaC12_019550	TA15220	1	0	1
TaC12_020830	TA02550	3	0	1
TaC12_020840	TA02545	0	0	1
TaC12_021810	TA05445	0	0	1
TaC12_021990	TA03225	0	1	1
TaC12_022830	TA03615	0	1	1
TaC12_024040	TA04190	1	0	1
TaC12_025370	TA04840	0	0	1
TaC12_025930	TA05145	0	0	1
TaC12_026340	TA17945	0	1	0
TaC12_026360	TA18055	1	1	0
TaC12_026770	TA18635	0	0	1
TaC12_027590	TA17795	1	0	6
TaC12_027930		0	1	0
TaC12_027970		0	0	1
TaC12_028030	TA18030	0	0	2
TaC12_028160	TA18090	2	0	1
TaC12_028570	TA18245	2	0	0
TaC12_028940	TA18420	0	0	4
TaC12_029220	TA17380	0	0	5
TaC12_029710	TA17250	0	1	0
TaC12_029820	TA17310	0	0	1
TaC12_029940	TA07065	1	0	0
TaC12_029990	TA07230	1	0	0
TaC12_030380	TA09180	0	0	3
TaC12_031450	TA07390	0	0	2
TaC12_031780	TA07590	0	3	4
TaC12_031890	TA07650	1	3	8
TaC12_032110	TA07790	0	2	3
TaC12_032370	TA07930	1	0	0
TaC12_032850	TA08205	1	0	2
TaC12_033130	TA08340	0	3	0
TaC12_033280	TA08425	0	0	3
TaC12_034220	TA08955	1	0	2
TaC12_034550	TA11040	15	7	2
TaC12_035060	TA10755	4	0	0
TaC12_035390	TA10535; TA10545	0	1	0
TaC12_035460	TA10515	4	2	6
TaC12_035490	TA10500	7	0	0
TaC12_035610	TA10410	0	0	3

## Sheet: Protein Report Rep 1
Rep 1 TAC12_ProtID_report1
Database Set: 1 Database
Database Name: the Bos_taurus_Refseq_002263795.1_ARS-UCD1.2_20190510.fasta; cRAP_20150130.fasta; Theileria_annulata_TAC12_proteins_Marc_vs3_20200730 database
Taxonomy: All Entries
Number of Proteins: 67600
Search Engine Set: 1 Search Engine
Search Engine: Mascot
Version: 2.6.2
Samples: All Samples
Fragment Tolerance: 0.060 Da (Monoisotopic)
Parent Tolerance: 10.0 PPM (Monoisotopic)
Fixed Modifications: +14 on O (O+14)
Variable Modifications: +1 on NQ (Deamidated), +16 on M (Oxidation), +57 on C (Carbamidomethyl)
Database: the Bos_taurus_Refseq_002263795.1_ARS-UCD1.2_20190510.fasta; cRAP_20150130.fasta; Theileria_annulata_TAC12_proteins_Marc_vs3_20200730 database (unknown version, 67600 entries)
Digestion Enzyme: Trypsin
Max Missed Cleavages: 2
Probability Model:
14 (NES +biotin): Peptide Prophet with Delta Mass Correction [+2 and below,+3,+4,+5 and above]
15 (NES -biotin): Peptide Prophet with Delta Mass Correction [+2 and below,+3,+4,+5 and above]
16 (NLS +biotin): Peptide Prophet with Delta Mass Correction [+2 and below,+3,+4,+5 and above]
17 (NLS -biotin): Peptide Prophet with Delta Mass Correction [+2 and below,+3,+4,+5 and above]
Scaffold: Version: Scaffold_5.1.0
Modification Metadata Set: 2334 modifications
Comment:
Protein Grouping Strategy: Experiment-wide grouping with protein cluster analysis
Peptide Thresholds: 80.0% minimum
Protein Thresholds: 95.0% minimum and 1 peptide minimum
Peptide FDR: 0.1% (Decoy)
Protein FDR: 1.1% (Decoy)
Biological sample name	Protein name	Protein accession numbers	Protein molecular weight (Da)	Protein identification probability	Exclusive unique peptide count	Exclusive unique spectrum count	Total spectrum count	Percentage of total spectra	Percentage sequence coverage	Length
14	serine/threonine-protein kinase 26 [Bos taurus]	NP_001157258.1	46,586.6	1	3	3	5	0.000159	0.123	416
14	beta-adrenergic receptor kinase 1 [Bos taurus]	NP_777135.1	79,649.6	1	8	8	8	0.000254	0.161	689
14	obg-like ATPase 1 [Bos taurus]	NP_001039510.1	44,745.1	1	2	2	2	6.36e-05	0.0556	396
14	TBC1 domain family member 17 [Bos taurus]	NP_001095482.1	73,121.0	1	3	3	3	9.54e-05	0.0828	652
14	rhophilin-2 [Bos taurus]	NP_001076939.1	77,106.9	0.952	1	1	1	3.18e-05	0.0219	686
14	arf-GAP with Rho-GAP domain, ANK repeat and PH domain-containing protein 1 isoform X1 [Bos taurus]	XP_015330260.2,XP_024831632.1,XP_024831633.1,XP_024831634.1,XP_024831635.1	162,776.6	1	16	16	16	0.000509	0.161	1455
14	transcription factor BTF3 isoform X1 [Bos taurus]	XP_005221461.1	22,066.2	1	3	3	3	9.54e-05	0.369	206
14	DNA-directed RNA polymerases I, II, and III subunit RPABC3 [Bos taurus]	NP_001178994.1	17,144.2	1	2	2	2	6.36e-05	0.193	150
14	phosphatidylinositol 4-kinase type 2-alpha [Bos taurus]	NP_001093786.1	54,085.1	1	2	2	2	6.36e-05	0.0355	479
14	ferritin light chain [Bos taurus]	NP_777217.1,XP_003587783.2	19,988.4	1	6	9	9	0.000286	0.44	175
14	NEDD8 ultimate buster 1 [Bos taurus]	NP_001074375.1,XP_005205884.1	70,384.2	1	9	9	9	0.000286	0.215	614
14	gamma-taxilin [Bos taurus]	XP_002700433.1	58,606.1	0.952	1	1	1	3.18e-05	0.0176	512
14	phosphoenolpyruvate carboxykinase [GTP], mitochondrial [Bos taurus]	NP_001192523.1	70,650.7	1	3	3	3	9.54e-05	0.0672	640
14	DCN1-like protein 5 isoform X1 [Bos taurus]	XP_015330061.1	20,034.5	0.952	1	1	1	3.18e-05	0.0536	168
14	peptidyl-prolyl cis-trans isomerase FKBP1A [Bos taurus]	NP_001030533.1	11,909.7	0.952	1	1	1	3.18e-05	0.12	108
14	structural maintenance of chromosomes protein 3 [Bos taurus]	NP_776720.1	142,029.2	1	2	2	2	6.36e-05	0.0271	1218
14	integrin alpha-6 precursor [Bos taurus]	NP_001103451.1,XP_005202398.1	119,237.2	0.999	1	1	1	3.18e-05	0.013	1073
14	phosphatidylinositol 3-kinase regulatory subunit alpha [Bos taurus]	NP_777000.1,XP_005221493.1,XP_024836981.1	83,500.1	1	3	3	4	0.000127	0.0663	724
14	eukaryotic translation initiation factor 2 subunit 1 [Bos taurus]	NP_787007.1,XP_005211998.1	36,108.7	1	7	7	7	0.000223	0.27	315
14	kinetochore-associated protein 1 [Bos taurus]	NP_001179020.2,XP_005217817.1,XP_010812191.1,XP_024832857.1,XP_024832858.1	250,677.9	1	15	17	17	0.000541	0.0948	2204
14	bcl-2-like protein 13 [Bos taurus]	NP_001071550.1,XP_024847989.1	30,374.1	0.952	1	1	1	3.18e-05	0.0323	279
14	AP-2 complex subunit beta [Bos taurus]	NP_001068593.1,XP_024835389.1,XP_024835390.1,XP_024835391.1,XP_024835392.1,XP_024835393.1,XP_024835394.1	105,708.6	1	8	8	13	0.000413	0.154	951
14	TA_TaC12_031780.t2|allStrains3099|TA07590	TA_TaC12_031780.t2|allStrains3099|TA07590	15,438.8	1	3	3	4	0.000127	0.215	145
14	26S proteasome regulatory subunit 6A [Bos taurus]	NP_001179113.2	49,318.2	1	9	9	9	0.000286	0.264	440
14	ubiquitin-conjugating enzyme E2 D3 isoform X1 [Bos taurus]	XP_024848816.1,XP_024848817.1,XP_024848818.1,XP_024848819.1,XP_024848820.1	16,786.3	0.996	1	1	2	6.36e-05	0.196	148
14	deubiquitinating protein VCIP135 [Bos taurus]	XP_024857596.1	134,416.8	1	1	1	2	6.36e-05	0.0172	1223
14	proteasome subunit alpha type-6 [Bos taurus]	NP_001039427.1	27,399.5	1	2	2	2	6.36e-05	0.102	246
14	protein kinase C delta type isoform X1 [Bos taurus]	XP_024838244.1,XP_024838245.1,XP_024838246.1	78,466.8	0.983	0	0	16	0.000509	0.278	687
14	synapse-associated protein 1 [Bos taurus]	NP_001029520.1,XP_010820487.1	40,787.2	1	2	2	2	6.36e-05	0.154	358
14	EF-hand domain-containing protein D2 [Bos taurus]	NP_001096715.1	26,919.6	1	16	26	28	0.00089	0.467	242
14	phosphoinositide 3-kinase regulatory subunit 4 [Bos taurus]	NP_001093784.1,XP_024856764.1,XP_024856833.1	152,798.0	1	3	3	3	9.54e-05	0.0331	1358
14	basic leucine zipper and W2 domain-containing protein 1 [Bos taurus]	NP_001193542.1	48,044.7	1	3	3	5	0.000159	0.122	419
14	serine/threonine-protein phosphatase PP1-beta catalytic subunit [Bos taurus]	NP_001029825.1,XP_024854749.1,XP_024854751.1,XP_024854752.1,XP_024854753.1,XP_024854754.1	37,188.3	1	5	6	16	0.000509	0.578	327
14	40S ribosomal protein S25 [Bos taurus]	NP_001020486.1	13,743.0	1	4	4	4	0.000127	0.224	125
14	actin-related protein 2/3 complex subunit 1B [Bos taurus]	NP_001014844.1,XP_024840437.1	40,975.5	1	5	6	7	0.000223	0.18	372
14	TA_TaC12_031890.t1|allStrains1894|TA07650	TA_TaC12_031890.t1|allStrains1894|TA07650	36,504.6	1	3	3	3	9.54e-05	0.118	332
14	ornithine aminotransferase, mitochondrial precursor [Bos taurus]	NP_001029412.1	48,076.3	1	6	7	7	0.000223	0.187	439
14	UTP--glucose-1-phosphate uridylyltransferase [Bos taurus]	NP_776637.1	56,904.9	1	2	2	2	6.36e-05	0.0591	508
14	nuclear receptor-binding protein [Bos taurus]	NP_001070357.1,XP_005213059.1	59,884.7	1	5	5	5	0.000159	0.127	535
14	TA_TaC12_024040.t1|allStrains1162|TA04190	TA_TaC12_024040.t1|allStrains1162|TA04190	42,841.7	0.96	1	1	1	3.18e-05	0.0501	380
14	protein/nucleic acid deglycase DJ-1 [Bos taurus]	NP_001015572.1,XP_005217012.1,XP_005217013.1	20,035.4	1	3	4	5	0.000159	0.307	189
14	cytochrome c oxidase subunit II (mitochondrion) [Bos taurus]	YP_209208.1	26,022.8	1	3	5	5	0.000159	0.189	227
14	solute carrier family 2, facilitated glucose transporter member 1 [Bos taurus]	NP_777027.1	54,133.2	1	3	4	4	0.000127	0.0569	492
14	methylthioribose-1-phosphate isomerase [Bos taurus]	NP_001039852.1	37,826.1	0.952	1	1	1	3.18e-05	0.0447	358
14	apoptosis-inducing factor 1, mitochondrial [Bos taurus]	NP_001179913.1,XP_005227555.1	66,872.5	1	9	11	11	0.00035	0.204	613
14	anamorsin isoform X1 [Bos taurus]	XP_005218739.1,XP_024834165.1	33,276.8	1	1	1	9	0.000286	0.328	311
14	TA_TaC12_029990.t1|allStrains513|TA07230	TA_TaC12_029990.t1|allStrains513|TA07230	15,313.4	0.952	1	1	1	3.18e-05	0.115	132
14	protein transport protein Sec24C [Bos taurus]	NP_001192584.1	117,987.5	1	6	6	6	0.000191	0.0768	1094
14	kinetochore protein Spc24 [Bos taurus]	NP_001068859.1,XP_015327490.1	22,755.8	0.952	1	1	1	3.18e-05	0.107	197
14	pyruvate dehydrogenase E1 component subunit alpha, somatic form, mitochondrial precursor [Bos taurus]	NP_001094516.1	43,388.7	0.995	1	1	1	3.18e-05	0.0231	390
14	RING finger protein 121 isoform X1 [Bos taurus]	XP_005216259.1	37,910.7	1	3	4	5	0.000159	0.141	327
14	unconventional myosin-Va isoform X1 [Bos taurus]	XP_005211933.1,XP_005211934.1,XP_024853796.1	218,354.6	1	15	15	17	0.000541	0.12	1880
14	protein CDV3 homolog isoform X1 [Bos taurus]	XP_005202000.2	27,444.5	1	6	8	8	0.000254	0.564	257
14	vacuolar protein sorting-associated protein 11 homolog [Bos taurus]	NP_001069684.1	107,601.7	0.952	1	1	1	3.18e-05	0.0138	941
14	centrosomal protein of 55 kDa [Bos taurus]	NP_001192690.1,XP_010818184.1,XP_024841354.1	54,334.9	1	2	2	2	6.36e-05	0.0497	463
14	TA_TaC12_014730.t1|allStrains2027|TA14090	TA_TaC12_014730.t1|allStrains2027|TA14090	24,829.5	1	2	2	2	6.36e-05	0.1	221
14	actin, alpha skeletal muscle [Bos taurus]	NP_776650.1,XP_005226249.1	42,137.3	1	1	8	242	0.00769	0.592	377
14	MICOS complex subunit MIC60 isoform X3 [Bos taurus]	XP_005212823.1	82,973.5	1	1	3	56	0.00178	0.519	748
14	TA_TaC12_013590.t1|allStrains2120|TA14755	TA_TaC12_013590.t1|allStrains2120|TA14755	88,583.1	1	3	3	3	9.54e-05	0.0531	773
14	TBC1 domain family member 2A [Bos taurus]	NP_001095451.1	105,047.3	1	28	39	39	0.00124	0.365	925
14	protein phosphatase 1B [Bos taurus]	NP_776855.1,XP_024854082.1,XP_024854083.1,XP_024854084.1	42,833.9	0.952	1	1	1	3.18e-05	0.0465	387
14	UDP-glucose:glycoprotein glucosyltransferase 1 isoform X1 [Bos taurus]	XP_002685277.1,XP_005202291.1,XP_024835286.1	177,821.1	1	7	7	7	0.000223	0.0732	1557
14	protein 4.1 [Bos taurus]	NP_776736.1,XP_024854467.1	69,258.8	1	8	9	9	0.000286	0.216	617
14	cytosolic Fe-S cluster assembly factor NUBP2 [Bos taurus]	NP_001029677.1	28,788.7	1	3	3	3	9.54e-05	0.199	271
14	L-amino-acid oxidase isoform X1 [Bos taurus]	XP_015313720.1,XP_024835030.1	65,345.9	1	2	2	2	6.36e-05	0.0614	586
14	acidic leucine-rich nuclear phosphoprotein 32 family member B [Bos taurus]	NP_001030246.1,XP_024851341.1,XP_024851342.1,XP_024851343.1,XP_024851344.1	29,872.6	1	3	3	7	0.000223	0.245	261
14	syntaxin-binding protein 2 isoform X1 [Bos taurus]	XP_010805126.1	63,942.3	1	6	6	6	0.000191	0.175	572
14	translation initiation factor eIF-2B subunit alpha [Bos taurus]	NP_001069211.1,XP_024832996.1	33,871.2	1	6	6	6	0.000191	0.23	305
14	dynamin-1-like protein isoform X5 [Bos taurus]	XP_005206908.1	79,562.8	1	1	1	18	0.000572	0.292	712
14	formin-binding protein 1 isoform X24 [Bos taurus]	XP_024854747.1,XP_024854748.1	64,585.0	1	8	9	9	0.000286	0.202	555
14	ATP synthase F(0) complex subunit B1, mitochondrial precursor [Bos taurus]	NP_001033590.1	28,822.0	0.993	1	1	1	3.18e-05	0.043	256
14	60S ribosomal protein L11 [Bos taurus]	NP_001069049.1,XP_024856725.1	20,253.2	0.952	1	1	1	3.18e-05	0.0787	178
14	regulator of MON1-CCZ1 complex [Bos taurus]	NP_001192399.1	74,872.4	0.968	1	1	1	3.18e-05	0.0228	657
14	tubulin beta-3 chain [Bos taurus]	NP_001070595.1	50,432.7	1	7	9	62	0.00197	0.616	450
14	40S ribosomal protein S30 [Bos taurus]	NP_777156.1,XP_024842756.1	14,385.5	1	2	3	3	9.54e-05	0.0827	133
14	stefin-C [Bos taurus]	NP_001093832.1	11,590.9	0.952	1	1	1	3.18e-05	0.208	101
14	coiled-coil domain-containing protein 22 [Bos taurus]	NP_001069484.1,XP_005228201.1	67,042.9	1	2	2	2	6.36e-05	0.0706	595
14	jupiter microtubule associated homolog 2 [Bos taurus]	NP_001075015.1	19,069.4	1	5	8	8	0.000254	0.489	182
14	sorting nexin-2 isoform X1 [Bos taurus]	XP_024849833.1	51,972.5	0.999	1	1	4	0.000127	0.108	465
14	poly(rC)-binding protein 1 [Bos taurus]	NP_001015565.1	37,498.2	1	10	22	30	0.000954	0.624	356
14	60S ribosomal protein L17 [Bos taurus]	NP_001029631.1,XP_024840017.1	21,397.5	1	8	13	14	0.000445	0.424	184
14	protein phosphatase 1 regulatory subunit 12C isoform X2 [Bos taurus]	XP_024835150.1,XP_024835152.1	84,587.9	0.999	1	1	3	9.54e-05	0.0651	784
14	transforming protein RhoA precursor [Bos taurus]	NP_788818.1	21,768.4	1	3	4	4	0.000127	0.192	193
14	methylosome protein 50 [Bos taurus]	NP_001015584.1,XP_015319200.2	36,788.4	0.952	1	1	1	3.18e-05	0.108	342
14	STAM-binding protein [Bos taurus]	NP_001069439.1,XP_005212534.1,XP_005212535.1,XP_005212536.1	48,068.3	1	4	4	5	0.000159	0.139	423
14	cytoskeleton-associated protein 5 [Bos taurus]	NP_001178292.1,XP_005216520.1,XP_010811137.1	225,127.6	1	25	26	26	0.000827	0.167	2032
14	transport and Golgi organization protein 6 homolog isoform X1 [Bos taurus]	XP_002694878.2	120,933.0	1	4	4	4	0.000127	0.0476	1093
14	translocon-associated protein subunit delta precursor [Bos taurus]	NP_001033592.1,XP_005227728.1	18,814.2	1	3	3	3	9.54e-05	0.244	172
14	acetyl-CoA acetyltransferase, mitochondrial precursor [Bos taurus]	NP_001039540.1	44,889.4	1	3	3	3	9.54e-05	0.111	422
14	40S ribosomal protein S16 [Bos taurus]	NP_001028796.1	16,445.9	1	10	12	12	0.000382	0.527	146
14	isoaspartyl peptidase/L-asparaginase [Bos taurus]	NP_001070503.1	32,050.2	1	2	2	2	6.36e-05	0.162	308
14	alpha-adducin [Bos taurus]	NP_001192928.1,XP_005208289.1,XP_005208292.1,XP_005208293.1,XP_010804626.1,XP_024848870.1,XP_024848875.1	84,021.3	1	1	1	7	0.000223	0.156	769
14	ubiquitin-conjugating enzyme E2 Q1 [Bos taurus]	NP_001193249.1	46,127.7	1	2	2	2	6.36e-05	0.118	422
14	aconitate hydratase, mitochondrial precursor [Bos taurus]	NP_776402.1	85,360.0	1	7	7	7	0.000223	0.126	780
14	DNA polymerase delta catalytic subunit [Bos taurus]	NP_776852.1	123,711.9	1	3	3	3	9.54e-05	0.0298	1106
14	40S ribosomal protein S9 [Bos taurus]	NP_001094622.1,XP_024834134.1	22,592.5	1	5	6	6	0.000191	0.196	194
14	peroxisomal membrane protein PEX14 isoform X2 [Bos taurus]	XP_005217008.1,XP_005217009.1,XP_015330576.1	41,047.3	1	5	5	5	0.000159	0.118	374
14	lanC-like protein 2 [Bos taurus]	NP_001095726.1	49,167.5	1	3	3	3	9.54e-05	0.0947	433
14	tubulin alpha-1C chain-like [Bos taurus]	XP_024848221.1	49,902.5	1	1	1	78	0.00248	0.784	449
14	proto-oncogene c-Rel [Bos taurus]	NP_001179899.1	65,411.7	1	14	19	20	0.000636	0.33	591
14	serine beta-lactamase-like protein LACTB, mitochondrial precursor [Bos taurus]	NP_001092603.1	61,654.4	1	4	4	4	0.000127	0.106	556
14	dnaJ homolog subfamily C member 13 isoform X1 [Bos taurus]	XP_005201997.2	254,421.0	1	15	15	15	0.000477	0.0896	2243
14	hsp70-binding protein 1 [Bos taurus]	NP_001039596.1,XP_005219748.1,XP_024833923.1	39,219.6	0.994	1	1	1	3.18e-05	0.0616	357
14	WD repeat-containing protein 62 isoform X1 [Bos taurus]	XP_002694993.1,XP_015313592.1	166,849.4	1	17	18	18	0.000572	0.162	1516
14	poly [ADP-ribose] polymerase 12 isoform X1 [Bos taurus]	XP_005205890.1	79,435.3	0.952	1	1	1	3.18e-05	0.0185	702
14	glucose-6-phosphate isomerase [Bos taurus]	NP_001035561.1	62,872.3	1	4	4	4	0.000127	0.131	557
14	prohibitin [Bos taurus]	NP_001029744.1,XP_005220626.1	29,804.6	1	10	10	10	0.000318	0.445	272
14	LIM domain and actin-binding protein 1 isoform X2 [Bos taurus]	XP_005206382.1	84,734.5	1	0	0	15	0.000477	0.218	760
14	nuclear RNA export factor 3 isoform X2 [Bos taurus]	XP_024844896.1	39,508.1	0.947	0	0	4	0.000127	0.153	347
14	WD repeat and HMG-box DNA-binding protein 1 [Bos taurus]	NP_001179695.1	125,290.8	0.952	1	1	1	3.18e-05	0.0124	1127
14	lysophospholipid acyltransferase 5 [Bos taurus]	NP_001019717.2	55,837.1	0.952	1	1	1	3.18e-05	0.0268	485
14	ubiquitin-associated protein 1 [Bos taurus]	NP_001093846.1,XP_024851481.1,XP_024851482.1	54,991.6	1	11	16	16	0.000509	0.371	502
14	methylcrotonoyl-CoA carboxylase beta chain, mitochondrial [Bos taurus]	XP_010815008.1	61,151.5	1	13	16	16	0.000509	0.323	563
14	erlin-2 precursor [Bos taurus]	NP_001040041.1,XP_005226182.1,XP_005226183.1	37,731.2	1	2	2	5	0.000159	0.201	338
14	A-kinase anchor protein 8-like isoform X2 [Bos taurus]	XP_002688606.1,XP_005208638.1,XP_005208640.1	71,496.9	0.952	1	1	1	3.18e-05	0.0201	646
14	leucine-rich repeat-containing protein 40 [Bos taurus]	NP_001096732.2,XP_005204517.1	68,194.5	1	6	6	6	0.000191	0.164	602
14	protein phosphatase Slingshot homolog 1 isoform X1 [Bos taurus]	XP_024833559.1	113,102.5	1	2	2	2	6.36e-05	0.0339	1031
14	chromobox protein homolog 3 [Bos taurus]	NP_001094668.1,XP_024846602.1	20,812.0	1	3	3	3	9.54e-05	0.213	183
14	protein ABHD11 [Bos taurus]	NP_001029544.1	33,549.2	1	2	2	2	6.36e-05	0.0792	303
14	ATP-citrate synthase isoform X1 [Bos taurus]	XP_005220770.1	122,770.7	1	0	0	25	0.000795	0.303	1118
14	oxygen-dependent coproporphyrinogen-III oxidase, mitochondrial [Bos taurus]	NP_001179322.1	50,380.9	1	6	6	6	0.000191	0.196	449
14	T-complex protein 1 subunit zeta [Bos taurus]	NP_001029714.1	57,957.6	1	16	22	22	0.0007	0.399	531
14	myosin phosphatase Rho-interacting protein isoform X10 [Bos taurus]	XP_024836028.1	128,585.3	1	11	13	31	0.000986	0.326	1137
14	eukaryotic peptide chain release factor subunit 1 [Bos taurus]	NP_001069722.1,XP_005209480.1	49,032.6	1	13	17	17	0.000541	0.352	437
14	T-complex protein 1 subunit eta [Bos taurus]	NP_001039636.1	59,444.0	1	12	14	16	0.000509	0.273	543
14	baculoviral IAP repeat-containing protein 6 isoform X1 [Bos taurus]	XP_024854609.1,XP_024854610.1,XP_024854612.1,XP_024854614.1,XP_024854615.1	533,093.4	1	67	82	84	0.00267	0.237	4888
14	TA_TaC12_034550.t1|allStrains1640|TA11040	TA_TaC12_034550.t1|allStrains1640|TA11040	73,716.4	1	13	14	15	0.000477	0.262	635
14	guanine nucleotide exchange protein SMCR8 [Bos taurus]	XP_003587459.3	104,136.5	1	2	2	2	6.36e-05	0.033	938
14	very long-chain specific acyl-CoA dehydrogenase, mitochondrial precursor [Bos taurus]	NP_776919.1,XP_024835385.1	70,521.1	1	4	4	4	0.000127	0.115	655
14	N-terminal kinase-like protein isoform X1 [Bos taurus]	XP_005227135.1	89,107.5	1	6	6	6	0.000191	0.119	806
14	importin subunit alpha-1 [Bos taurus]	NP_001029621.1	57,926.8	1	5	5	5	0.000159	0.164	529
14	kinesin-like protein KIFC1 [Bos taurus]	NP_001095406.1,XP_015315209.2,XP_024839291.1,XP_024839292.1,XP_024839293.1,XP_024839294.1,XP_024839295.1	73,534.7	0.984	1	1	1	3.18e-05	0.0269	670
14	DNA polymerase delta subunit 2 [Bos taurus]	NP_776853.2,XP_024846238.1	50,997.6	0.952	1	1	1	3.18e-05	0.032	469
14	TA_TaC12_028570.t1|allStrains1943|TA18245	TA_TaC12_028570.t1|allStrains1943|TA18245	13,568.6	1	2	2	2	6.36e-05	0.183	116
14	centrosomal protein of 170 kDa [Bos taurus]	NP_001030454.2,XP_024832038.1,XP_024832039.1,XP_024832042.1,XP_024832046.1,XP_024832049.1	175,206.7	1	13	14	14	0.000445	0.12	1585
14	alkylated DNA repair protein alkB homolog 8 [Bos taurus]	NP_001073810.2,XP_010810613.3,XP_010810614.3	75,833.4	0.952	1	1	1	3.18e-05	0.0179	671
14	tubulin alpha-1C chain-like [Bos taurus]	XP_024838025.1	49,845.1	1	2	4	71	0.00226	0.751	449
14	receptor-interacting serine/threonine-protein kinase 1 [Bos taurus]	NP_001030184.1,XP_005223900.1,XP_005223901.1,XP_024839191.1,XP_024839192.1,XP_024839193.1	75,204.9	1	17	19	19	0.000604	0.414	665
14	twinfilin-1 [Bos taurus]	NP_001020491.1	40,250.4	1	2	2	4	0.000127	0.154	350
14	multifunctional protein ADE2 [Bos taurus]	NP_991382.2,XP_005208004.1,XP_005208005.1	47,123.4	1	16	20	20	0.000636	0.388	425
14	mitochondrial import receptor subunit TOM40 homolog [Bos taurus]	NP_001068906.1,XP_024833882.1	37,725.0	1	4	5	5	0.000159	0.188	361
14	ran GTPase-activating protein 1 [Bos taurus]	NP_001103559.1	62,953.9	1	8	8	8	0.000254	0.205	585
14	uncharacterized protein LOC112443502 isoform X1 [Bos taurus]	XP_024839086.1,XP_024839091.1	134,402.6	0.994	2	2	2	6.36e-05	0.0175	1202
14	splicing factor, proline- and glutamine-rich [Bos taurus]	NP_001193220.1,XP_005204919.1,XP_010802017.1	76,248.7	0.997	2	2	2	6.36e-05	0.0523	707
14	probable ubiquitin carboxyl-terminal hydrolase FAF-X isoform X2 [Bos taurus]	XP_002700252.1,XP_002700253.1	292,121.5	1	3	3	3	9.54e-05	0.014	2570
14	TA_TaC12_017280.t1|allStrains2290|TA12520	TA_TaC12_017280.t1|allStrains2290|TA12520	65,847.5	1	4	4	4	0.000127	0.123	580
14	glycogen phosphorylase, liver form [Bos taurus]	NP_001068671.1,XP_005211715.1,XP_024853105.1	97,460.1	1	7	7	8	0.000254	0.102	851
14	eukaryotic translation initiation factor 4 gamma 1 isoform X5 [Bos taurus]	XP_024851093.1	172,907.0	1	2	2	42	0.00134	0.291	1572
14	filamin-binding LIM protein 1 [Bos taurus]	NP_001070423.1,XP_005217193.1,XP_005217194.1,XP_024832294.1,XP_024832295.1	41,496.0	1	5	6	6	0.000191	0.206	378
14	mitotic checkpoint serine/threonine-protein kinase BUB1 [Bos taurus]	NP_001095481.1	121,180.7	1	1	1	10	0.000318	0.135	1078
14	basic leucine zipper and W2 domain-containing protein 2 [Bos taurus]	NP_001098431.1,XP_005205230.1	48,125.9	1	2	2	4	0.000127	0.11	419
14	raftlin isoform X1 [Bos taurus]	XP_024852958.1,XP_024852959.1,XP_024852961.1	61,083.9	1	5	5	5	0.000159	0.121	564
14	60S ribosomal protein L26 [Bos taurus]	NP_001015512.1,XP_024835425.1	17,258.4	1	0	0	2	6.36e-05	0.117	145
14	beta-actin-like protein 2 isoform X1 [Bos taurus]	XP_010815069.1	41,872.8	1	1	1	176	0.0056	0.338	376
14	sorbin and SH3 domain-containing protein 1 [Bos taurus]	NP_001068637.2,XP_024841271.1,XP_024841272.1,XP_024841275.1,XP_024841277.1,XP_024841278.1,XP_024841279.1,XP_024841280.1,XP_024841281.1,XP_024841282.1,XP_024841283.1	83,905.3	0.952	1	1	1	3.18e-05	0.0187	750
14	stromal membrane-associated protein 1 isoform X1 [Bos taurus]	XP_002690054.1,XP_005210698.1,XP_005210699.1,XP_010806641.1	49,825.4	1	2	3	3	9.54e-05	0.0531	471
14	cyclin-dependent kinase 6 [Bos taurus]	NP_001179230.1,XP_005205192.1,XP_005205193.1,XP_005205194.1,XP_005205195.1	37,014.9	0.999	1	1	2	6.36e-05	0.0675	326
14	ATP-dependent 6-phosphofructokinase, liver type [Bos taurus]	NP_001073713.1	85,292.3	1	4	4	7	0.000223	0.104	780
14	dnaJ homolog subfamily C member 7 [Bos taurus]	NP_001192905.1	56,355.7	1	2	2	2	6.36e-05	0.0466	494
14	cytoplasmic dynein 1 light intermediate chain 2 [Bos taurus]	NP_001193081.1	54,140.6	1	7	8	9	0.000286	0.209	492
14	insulin-like growth factor 2 mRNA-binding protein 1 [Bos taurus]	NP_001179383.1	63,477.7	1	6	6	6	0.000191	0.161	577
14	F-actin-monooxygenase MICAL1 isoform X1 [Bos taurus]	XP_024852247.1,XP_024852248.1,XP_024852249.1	119,108.4	0.952	1	1	1	3.18e-05	0.013	1074
14	cyclin-dependent kinase 1 isoform X1 [Bos taurus]	XP_005226354.1,XP_005226356.1	34,027.2	1	12	16	18	0.000572	0.549	297
14	tubulin beta-2B chain [Bos taurus]	NP_001003900.1	49,937.1	0.993	0	0	91	0.00289	0.715	445
14	endophilin-A2 [Bos taurus]	NP_001039595.1	41,456.2	1	3	3	3	9.54e-05	0.101	368
14	cytochrome b-c1 complex subunit 1, mitochondrial isoform X2 [Bos taurus]	XP_024838176.1	52,723.7	0.996	0	0	9	0.000286	0.262	480
14	CCR4-NOT transcription complex subunit 4 isoform X6 [Bos taurus]	XP_005205830.1,XP_010802824.1,XP_010802825.1	63,114.3	0.952	1	1	1	3.18e-05	0.0227	572
14	tubulin-specific chaperone E [Bos taurus]	NP_001033121.1,XP_005226263.1,XP_015316413.1	59,328.3	1	9	10	10	0.000318	0.222	528
14	spermatogenesis-associated protein 2-like protein [Bos taurus]	NP_001069970.1	44,578.4	0.999	1	1	1	3.18e-05	0.0269	409
14	tumor necrosis factor alpha-induced protein 2 isoform X2 [Bos taurus]	XP_024837750.1,XP_024837751.1,XP_024837752.1,XP_024837753.1	78,971.5	1	2	2	2	6.36e-05	0.0225	710
14	transcription initiation factor TFIID subunit 7 [Bos taurus]	NP_001039493.1	40,268.8	1	2	2	2	6.36e-05	0.086	349
14	cas scaffolding protein family member 4 isoform X1 [Bos taurus]	XP_024856934.1	90,108.8	1	6	6	6	0.000191	0.109	811
14	calcium signal-modulating cyclophilin ligand [Bos taurus]	NP_001032714.1,XP_010805616.1	32,682.4	0.952	1	1	1	3.18e-05	0.0719	292
14	ras-related protein Rap-1A precursor [Bos taurus]	NP_776873.1,XP_010801456.1,XP_024840481.1	20,987.3	0.999	1	1	3	9.54e-05	0.217	184
14	TBC1 domain family member 5 isoform X1 [Bos taurus]	XP_005202207.2,XP_024847585.1,XP_024847591.1,XP_024847597.1,XP_024847602.1,XP_024847606.1,XP_024847608.1,XP_024847615.1	88,413.6	1	4	4	4	0.000127	0.0982	794
14	T-complex protein 1 subunit alpha isoform X1 [Bos taurus]	XP_024852291.1	57,891.3	1	1	2	24	0.000763	0.401	534
14	TA_TaC12_011720.t1|allStrains2305|TA15940	TA_TaC12_011720.t1|allStrains2305|TA15940	60,849.1	1	3	3	3	9.54e-05	0.0657	549
14	eukaryotic translation initiation factor 5A-1 [Bos taurus]	NP_001003658.1,XP_015314098.1,XP_024835467.1,XP_024835468.1,XP_024835469.1,XP_024835470.1	16,832.7	1	8	10	10	0.000318	0.526	154
14	uridine-cytidine kinase 2 [Bos taurus]	NP_001179741.1	29,381.6	0.952	1	1	1	3.18e-05	0.0383	261
14	T-complex protein 1 subunit beta [Bos taurus]	NP_001029411.1	57,476.7	1	24	33	33	0.00105	0.523	535
14	threonine--tRNA ligase, mitochondrial [Bos taurus]	NP_001095415.1,XP_015318128.1	80,960.3	1	2	2	2	6.36e-05	0.0279	718
14	charged multivesicular body protein 2b [Bos taurus]	NP_001030549.1	23,951.2	1	2	2	2	6.36e-05	0.0986	213
14	monoglyceride lipase [Bos taurus]	NP_001193610.1,XP_005223218.1,XP_024838227.1,XP_024838228.1	33,425.5	1	2	3	3	9.54e-05	0.129	303
14	methionine--tRNA ligase, cytoplasmic isoform X1 [Bos taurus]	XP_010803461.1,XP_024847411.1	101,519.8	1	3	3	3	9.54e-05	0.0475	906
14	striatin-interacting protein 1 [Bos taurus]	NP_001068964.1,XP_010801461.1,XP_024843157.1,XP_024843160.1	95,690.1	1	3	3	3	9.54e-05	0.0454	837
14	pyruvate carboxylase, mitochondrial isoform X1 [Bos taurus]	XP_005227044.1,XP_005227045.1,XP_005227046.1,XP_005227047.1,XP_005227048.1,XP_005227049.1,XP_005227050.1,XP_005227051.1,XP_015316738.1,XP_024842759.1,XP_024842761.1	133,550.5	1	3	6	127	0.00404	0.612	1213
14	septin-9 isoform X2 [Bos taurus]	XP_003587532.1,XP_010814899.1,XP_010814900.1,XP_010814901.1,XP_024836795.1	65,303.4	1	10	11	11	0.00035	0.251	585
14	14-3-3 protein eta [Bos taurus]	NP_776917.2	28,211.6	0.998	1	1	5	0.000159	0.171	246
14	bcl-2-like protein 1 [Bos taurus]	NP_001070954.1,XP_005214554.1,XP_005214555.1,XP_010809667.1,XP_015329603.1	26,081.8	1	2	2	2	6.36e-05	0.0815	233
14	eukaryotic translation initiation factor 4 gamma 2 [Bos taurus]	NP_001093329.1	102,366.8	1	31	46	49	0.00156	0.411	907
14	neutral amino acid transporter B(0) [Bos taurus]	NP_777026.1	56,449.2	1	7	9	9	0.000286	0.191	539
14	syntaxin-4 [Bos taurus]	NP_001030236.1,XP_005224932.2,XP_010817705.2,XP_024840523.1	34,400.5	0.952	1	1	1	3.18e-05	0.064	297
14	matrix metalloproteinase-14 precursor [Bos taurus]	NP_776815.1	65,884.6	1	4	4	4	0.000127	0.0739	582
14	rho-related GTP-binding protein RhoG [Bos taurus]	NP_001073774.1	21,279.9	1	7	8	8	0.000254	0.45	191
14	neuroblastoma-amplified sequence [Bos taurus]	NP_001179479.1	268,103.4	1	3	3	3	9.54e-05	0.0135	2371
14	signal transducer and activator of transcription 3 [Bos taurus]	NP_001012689.2,XP_024835633.1	88,069.6	1	1	2	41	0.0013	0.448	770
14	ras-related protein Rab-8B [Bos taurus]	NP_001069785.1	23,658.1	0.999	1	2	8	0.000254	0.242	207
14	N-alpha-acetyltransferase 30 [Bos taurus]	NP_001192966.1	38,662.5	1	3	3	3	9.54e-05	0.111	359
14	minor histocompatibility protein HA-1 [Bos taurus]	NP_001192670.1	124,493.4	1	5	5	5	0.000159	0.06	1134
14	phospholipase DDHD1 [Bos taurus]	NP_788816.1	97,577.8	1	6	6	6	0.000191	0.112	875
14	mitochondrial Rho GTPase 1 isoform X2 [Bos taurus]	XP_005220053.2,XP_005220054.2,XP_010814067.2,XP_024835695.1	82,008.0	0.952	1	1	1	3.18e-05	0.0139	720
14	UBX domain-containing protein 4 [Bos taurus]	NP_001030491.2	56,785.1	1	2	3	3	9.54e-05	0.065	508
14	sp|K2C1_HUMAN|	sp|K2C1_HUMAN|	65,888.0	1	10	10	13	0.000413	0.281	643
14	V-type proton ATPase subunit B, brain isoform isoform 2 [Bos taurus]	NP_788844.2	56,578.3	1	11	16	16	0.000509	0.358	511
14	major histocompatibility complex, class II, DQ beta precursor [Bos taurus]	NP_001012694.2,XP_010816590.1	32,000.9	0.952	1	1	1	3.18e-05	0.0881	284
14	ras-related protein Rab-14 [Bos taurus]	NP_001124226.1	23,897.6	1	8	9	11	0.00035	0.553	215
14	protein rogdi homolog [Bos taurus]	NP_001068920.1	32,320.5	0.952	1	1	1	3.18e-05	0.0662	287
14	ubiquitin-like modifier-activating enzyme 6 [Bos taurus]	NP_001076907.1	118,736.8	0.952	1	1	1	3.18e-05	0.0132	1057
14	serine/threonine-protein kinase TBK1 [Bos taurus]	NP_001179684.1,XP_005206693.1	83,599.3	1	11	12	13	0.000413	0.224	729
14	cullin-4A [Bos taurus]	XP_024855951.1	87,951.7	1	2	2	6	0.000191	0.0802	761
14	phosphoglycerate mutase 1 [Bos taurus]	NP_001029226.1	28,852.8	1	12	15	15	0.000477	0.535	254
14	rap guanine nucleotide exchange factor 1 [Bos taurus]	NP_001192801.1,XP_015329111.1,XP_015329114.1,XP_015329118.1,XP_015329120.1,XP_015329124.1,XP_015329125.1,XP_024854441.1,XP_024854442.1,XP_024854443.1,XP_024854444.1,XP_024854445.1,XP_024854446.1,XP_024854447.1,XP_024854448.1,XP_024854449.1,XP_024854450.1,XP_024854453.1,XP_024854454.1,XP_024854455.1,XP_024854456.1,XP_024854457.1,XP_024854458.1,XP_024854460.1,XP_024854461.1,XP_024854462.1,XP_024854…	122,815.0	1	4	4	4	0.000127	0.0375	1094
14	pyrroline-5-carboxylate reductase 3 [Bos taurus]	NP_001014906.1	32,033.8	0.952	1	1	1	3.18e-05	0.0747	308
14	serine/arginine-rich splicing factor 1 [Bos taurus]	NP_001069862.1	27,745.1	1	2	2	2	6.36e-05	0.0847	248
14	nudC domain-containing protein 1 [Bos taurus]	NP_001070348.2	66,759.6	0.998	2	2	2	6.36e-05	0.0463	583
14	major vault protein isoform X1 [Bos taurus]	XP_024840623.1	98,953.5	1	6	6	6	0.000191	0.0933	890
14	proteasome activator complex subunit 3 isoform X2 [Bos taurus]	XP_002696046.1	29,507.3	1	5	6	6	0.000191	0.24	254
14	heat shock 70 kDa protein 4 [Bos taurus]	NP_001107664.1	94,510.4	1	14	15	16	0.000509	0.32	840
14	proteasome subunit alpha type-7 [Bos taurus]	NP_001029405.1	27,869.2	1	4	4	4	0.000127	0.242	248
14	TA_TaC12_000540.t1|allStrains1980|TA19865	TA_TaC12_000540.t1|allStrains1980|TA19865	23,463.4	1	2	2	2	6.36e-05	0.12	209
14	E3 ubiquitin-protein ligase ARIH1 [Bos taurus]	NP_001075183.1	64,016.1	0.966	1	1	1	3.18e-05	0.0252	555
14	AT-hook-containing transcription factor [Bos taurus]	XP_024852115.1,XP_024852116.1	154,160.6	1	3	3	3	9.54e-05	0.0265	1432
14	SCY1-like protein 2 isoform X1 [Bos taurus]	XP_024848066.1	103,250.9	1	2	2	7	0.000223	0.0905	928
14	atlastin-3 [Bos taurus]	NP_001092448.1	60,312.7	1	5	5	5	0.000159	0.198	541
14	TSC22 domain family protein 4 isoform X1 [Bos taurus]	XP_005225188.1	42,520.7	1	5	7	7	0.000223	0.205	415
14	2-oxoglutarate dehydrogenase, mitochondrial precursor [Bos taurus]	NP_001069498.1	115,809.6	0.951	1	1	1	3.18e-05	0.0254	1023
14	heterogeneous nuclear ribonucleoprotein H [Bos taurus]	NP_001180163.1,XP_005208436.1,XP_005208438.1,XP_024850318.1	49,229.8	1	2	2	9	0.000286	0.205	449
14	epidermal growth factor receptor substrate 15-like 1 [Bos taurus]	NP_001095341.1,XP_010804857.1,XP_024849723.1,XP_024849725.1,XP_024849726.1,XP_024849730.1	88,007.3	1	10	11	11	0.00035	0.194	797
14	COMM domain-containing protein 4 [Bos taurus]	NP_001035687.1	21,648.6	0.952	1	1	1	3.18e-05	0.0955	199
14	ankyrin repeat and LEM domain-containing protein 2 [Bos taurus]	XP_002694494.3	105,871.8	1	5	5	5	0.000159	0.11	963
14	HAUS augmin-like complex subunit 6 isoform X1 [Bos taurus]	XP_002689612.3,XP_005209970.1	108,589.2	1	2	2	2	6.36e-05	0.0293	956
14	V-type proton ATPase 16 kDa proteolipid subunit [Bos taurus]	NP_001017954.1,XP_010806042.1	15,720.7	0.952	1	3	3	9.54e-05	0.116	155
14	inositol 1,4,5-trisphosphate receptor type 1 [Bos taurus]	NP_777266.1	308,320.6	0.998	1	1	2	6.36e-05	0.00812	2709
14	DNA-(apurinic or apyrimidinic site) lyase [Bos taurus]	NP_788782.2	35,584.5	1	5	6	6	0.000191	0.208	318
14	40S ribosomal protein S27-like [Bos taurus]	NP_001035668.1,XP_010802047.1	9,463.0	0.996	1	2	4	0.000127	0.286	84
14	protein arginine N-methyltransferase 3 [Bos taurus]	NP_001095546.1	59,224.0	1	2	2	2	6.36e-05	0.0455	527
14	rho guanine nucleotide exchange factor 6 [Bos taurus]	NP_001179929.1,XP_015316932.1,XP_015316934.1,XP_024843876.1	87,274.3	1	9	9	10	0.000318	0.198	776
14	UPF0505 protein C16orf62 homolog isoform X1 [Bos taurus]	XP_024840759.1	109,285.4	0.952	1	1	1	3.18e-05	0.0135	962
14	DNA replication licensing factor MCM3 [Bos taurus]	NP_001013604.2	90,859.3	1	11	11	12	0.000382	0.202	808
14	zinc finger CCCH domain-containing protein 7A [Bos taurus]	NP_001098900.1,XP_024840785.1	110,334.7	0.99	1	1	1	3.18e-05	0.0175	972
14	phosphatidylethanolamine-binding protein 1 [Bos taurus]	NP_001028795.1	21,005.0	1	5	5	5	0.000159	0.476	187
14	60S ribosomal protein L37a [Bos taurus]	NP_001030180.1	10,275.4	1	2	2	2	6.36e-05	0.283	92
14	alpha-adducin isoform X1 [Bos taurus]	XP_005208285.1,XP_005208286.1,XP_005208287.1,XP_005208288.1,XP_005208290.1,XP_005208291.1,XP_024848871.1,XP_024848872.1,XP_024848874.1	87,482.4	0.987	0	0	6	0.000191	0.135	800
14	trafficking protein particle complex subunit 8 isoform X2 [Bos taurus]	XP_024840201.1	160,673.1	1	5	5	5	0.000159	0.0656	1434
14	60S ribosomal protein L35a [Bos taurus]	NP_001020492.1,XP_005201446.1,XP_005201447.1,XP_024855945.1	12,552.3	1	5	6	6	0.000191	0.227	110
14	protein bicaudal D homolog 2 [Bos taurus]	NP_001193404.1,XP_005210476.1	91,408.2	1	10	10	10	0.000318	0.157	805
14	AP-4 complex subunit beta-1 isoform X1 [Bos taurus]	XP_005204158.1,XP_005204159.1,XP_005204160.1,XP_005204161.1,XP_024843401.1	82,893.2	1	2	2	2	6.36e-05	0.0447	739
14	protein SEC13 homolog [Bos taurus]	NP_001069033.1	35,470.5	1	5	6	6	0.000191	0.258	322
14	serine/threonine-protein kinase RIO3 [Bos taurus]	NP_001069304.1	58,928.8	1	2	2	2	6.36e-05	0.0482	519
14	trimethylguanosine synthase [Bos taurus]	NP_001192627.1,XP_005215465.1,XP_010810295.1,XP_010810296.1,XP_015329920.1	95,867.0	0.952	1	1	1	3.18e-05	0.0129	852
14	TA_TaC12_027590.t1|allStrains3083|TA17795	TA_TaC12_027590.t1|allStrains3083|TA17795	29,575.3	1	4	4	4	0.000127	0.206	263
14	transmembrane protein 165 precursor [Bos taurus]	NP_001192935.1	34,685.1	1	4	4	4	0.000127	0.228	324
14	interleukin-1 receptor-associated kinase 4 [Bos taurus]	NP_001069466.1,XP_005206483.1	51,575.9	1	30	65	73	0.00232	0.642	461
14	SUMO-activating enzyme subunit 1 [Bos taurus]	NP_001075180.1,XP_005219248.1	38,305.7	0.952	1	1	1	3.18e-05	0.0376	346
14	CLIP-associating protein 2 isoform X41 [Bos taurus]	XP_024838574.1	164,384.0	0.994	0	0	6	0.000191	0.05	1501
14	transitional endoplasmic reticulum ATPase [Bos taurus]	NP_001029466.1	89,332.7	1	15	17	18	0.000572	0.293	806
14	guanine nucleotide-binding protein G(k) subunit alpha [Bos taurus]	NP_001029849.1	40,537.4	1	2	3	10	0.000318	0.234	354
14	misshapen-like kinase 1 isoform X2 [Bos taurus]	XP_024835909.1,XP_024835911.1	154,179.9	0.981	0	0	10	0.000318	0.109	1367
14	RAB6-interacting golgin isoform X1 [Bos taurus]	XP_024832233.1	41,064.0	0.952	1	1	1	3.18e-05	0.0416	361
14	serine/threonine-protein kinase N1 [Bos taurus]	NP_001073715.1,XP_024849826.1	104,136.1	1	9	10	10	0.000318	0.165	944
14	ferritin heavy chain [Bos taurus]	NP_776487.1	21,052.1	1	7	8	9	0.000286	0.409	181
14	1-phosphatidylinositol 4,5-bisphosphate phosphodiesterase gamma-2 [Bos taurus]	XP_024834660.1	150,217.2	1	2	2	3	9.54e-05	0.0326	1290
14	serine/threonine-protein kinase A-Raf [Bos taurus]	NP_001014964.1	67,690.5	1	2	2	3	9.54e-05	0.0611	606
14	flap endonuclease 1 [Bos taurus]	NP_001030285.1	42,542.4	1	2	2	2	6.36e-05	0.0947	380
14	4F2 cell-surface antigen heavy chain [Bos taurus]	NP_001019659.2,XP_005226948.2	63,184.5	1	8	8	8	0.000254	0.201	572
14	nuclear pore complex protein Nup50 isoform X1 [Bos taurus]	XP_024847262.1	49,734.3	1	3	3	3	9.54e-05	0.114	465
14	40S ribosomal protein S24 [Bos taurus]	NP_001020510.1,XP_005226460.1,XP_005226461.1,XP_005226462.1,XP_005226463.1	15,069.4	1	4	6	6	0.000191	0.3	130
14	tetratricopeptide repeat protein 37 isoform X2 [Bos taurus]	XP_002689441.1,XP_005209799.1,XP_015327852.1,XP_024851090.1,XP_024851091.1,XP_024851092.1	174,466.2	0.952	1	1	1	3.18e-05	0.0096	1563
14	COP9 signalosome complex subunit 1 isoform X1 [Bos taurus]	XP_024835983.1,XP_024835985.1	59,438.8	0.952	1	1	1	3.18e-05	0.0284	529
14	filamin-A [Bos taurus]	NP_001193443.1,XP_024843515.1,XP_024843516.1,XP_024843517.1,XP_024843518.1,XP_024843519.1	280,918.5	1	67	85	90	0.00286	0.416	2647
14	GRB2-associated-binding protein 1 [Bos taurus]	NP_001094671.1,XP_005217627.1,XP_005217629.1	76,436.4	1	2	2	2	6.36e-05	0.0548	694
14	signal peptidase complex subunit 3 [Bos taurus]	NP_001070461.1	20,314.2	0.952	1	1	1	3.18e-05	0.0667	180
14	TGF-beta-activated kinase 1 and MAP3K7-binding protein 1 isoform X2 [Bos taurus]	XP_024847543.1	54,602.7	1	4	4	4	0.000127	0.145	504
14	golgin subfamily A member 5 [Bos taurus]	NP_001091476.1,XP_005222238.1	82,680.2	1	11	11	11	0.00035	0.202	732
14	phosphatidate phosphatase LPIN1 [Bos taurus]	NP_001193085.2,XP_024854669.1,XP_024854670.1,XP_024854671.1,XP_024854672.1,XP_024854673.1,XP_024854675.1,XP_024854676.1,XP_024854677.1,XP_024854680.1,XP_024854681.1	103,628.7	0.952	1	1	1	3.18e-05	0.0139	938
14	ubiquitin thioesterase OTUB1 [Bos taurus]	NP_001029891.1	31,308.6	1	5	5	5	0.000159	0.203	271
14	dolichyl-diphosphooligosaccharide--protein glycosyltransferase subunit DAD1 [Bos taurus]	NP_001029933.1,XP_005211450.1	12,495.5	0.952	1	1	1	3.18e-05	0.106	113
14	tripeptidyl-peptidase 1 precursor [Bos taurus]	NP_001069186.1	61,351.6	1	2	2	2	6.36e-05	0.0444	563
14	transforming acidic coiled-coil-containing protein 3 [Bos taurus]	NP_001093775.1,XP_005208348.1	86,368.6	1	9	11	11	0.00035	0.2	810
14	septin-1 [Bos taurus]	NP_001092417.1	41,983.4	1	4	4	4	0.000127	0.131	367
14	acetyl-CoA acetyltransferase, cytosolic [Bos taurus]	NP_001069017.1	41,197.5	1	1	1	9	0.000286	0.37	397
14	band 4.1-like protein 2 isoform X1 [Bos taurus]	XP_010806855.1,XP_010806856.1,XP_010806857.1,XP_010806858.1,XP_010806859.1,XP_010806861.1,XP_010806862.1	118,220.4	1	12	15	15	0.000477	0.233	1058
14	indoleamine 2,3-dioxygenase 1 [Bos taurus]	NP_001095336.1	45,390.0	1	17	30	35	0.00111	0.527	406
14	regulatory-associated protein of mTOR [Bos taurus]	NP_001179059.2	149,479.4	1	2	2	2	6.36e-05	0.018	1335
14	protein PBDC1 isoform X1 [Bos taurus]	XP_002700032.1,XP_005228036.1	24,931.6	0.952	1	1	1	3.18e-05	0.0685	219
14	eukaryotic translation initiation factor 3 subunit M [Bos taurus]	NP_001030389.2	42,503.9	1	4	5	5	0.000159	0.198	374
14	enhancer of mRNA-decapping protein 4 isoform X1 [Bos taurus]	XP_002694948.2	151,566.1	1	13	13	13	0.000413	0.175	1400
14	MAP7 domain-containing protein 1 isoform X1 [Bos taurus]	XP_010802111.2,XP_010802112.2,XP_010802113.2,XP_010802115.2,XP_010802117.2,XP_010802118.2	93,076.1	0.952	1	1	1	3.18e-05	0.0201	846
14	sorting nexin-5 [Bos taurus]	NP_001029636.1,XP_005214402.1,XP_024856328.1,XP_024856329.1	46,820.7	1	6	6	7	0.000223	0.205	404
14	ubiquitin carboxyl-terminal hydrolase 19 isoform X1 [Bos taurus]	XP_005223068.2,XP_005223069.2,XP_005223070.2,XP_005223071.2,XP_010816161.2,XP_010816162.2,XP_010816163.2,XP_010816164.2,XP_010816165.2,XP_010816167.2,XP_024839124.1,XP_024839125.1	150,289.5	0.999	1	1	1	3.18e-05	0.0132	1363
14	cytoplasmic FMR1-interacting protein 1 [Bos taurus]	NP_001192444.1	145,195.5	1	2	2	2	6.36e-05	0.0184	1253
14	V-type proton ATPase subunit E 1 [Bos taurus]	NP_777235.1	26,140.1	1	3	5	5	0.000159	0.15	226
14	nuclear autoantigenic sperm protein [Bos taurus]	NP_001033177.2,XP_010801905.1,XP_010801907.1	83,687.1	1	2	2	2	6.36e-05	0.0399	777
14	nucleoporin SEH1 [Bos taurus]	NP_001096559.1	39,639.9	1	8	8	8	0.000254	0.364	360
14	26S proteasome non-ATPase regulatory subunit 5 [Bos taurus]	NP_001069161.1	56,044.0	1	9	10	10	0.000318	0.225	503
14	scaffold attachment factor B2 [Bos taurus]	NP_001243483.1	107,711.3	1	2	2	5	0.000159	0.11	948
14	endoplasmic reticulum chaperone BiP precursor [Bos taurus]	NP_001068616.1,XP_024854148.1	72,401.7	1	25	41	58	0.00184	0.446	655
14	pyruvate kinase PKM isoform X1 [Bos taurus]	XP_005211367.1	58,060.6	0.98	0	0	49	0.00156	0.621	531
14	ADP-ribosylation factor GTPase-activating protein 2 [Bos taurus]	NP_001073696.1,XP_005216467.1	56,758.8	1	16	21	23	0.000731	0.542	520
14	acetyl-CoA carboxylase 1 isoform X1 [Bos taurus]	XP_005220032.1	269,850.6	1	5	9	264	0.00839	0.647	2383
14	ADP-ribosylation factor GTPase-activating protein 3 [Bos taurus]	NP_001069442.1	56,767.4	1	4	4	5	0.000159	0.132	517
14	protein OSCP1 [Bos taurus]	NP_001039369.1,XP_015321429.1	43,018.5	1	2	2	2	6.36e-05	0.111	379
14	adenosine deaminase isoform X1 [Bos taurus]	XP_024856023.1	43,247.3	1	2	2	3	9.54e-05	0.0911	384
14	pleckstrin [Bos taurus]	NP_001179425.1,XP_024854429.1	40,058.4	0.952	1	1	1	3.18e-05	0.04	350
14	mRNA-decapping enzyme 1B [Bos taurus]	NP_001029639.1	62,881.4	1	3	4	4	0.000127	0.074	581
14	6-phosphogluconate dehydrogenase, decarboxylating [Bos taurus]	NP_001137210.1	53,079.1	1	4	5	5	0.000159	0.116	483
14	transmembrane 9 superfamily member 3 precursor [Bos taurus]	NP_001180146.1,XP_024841562.1	67,531.3	1	2	3	3	9.54e-05	0.063	587
14	LOW QUALITY PROTEIN: kinetochore scaffold 1 [Bos taurus]	XP_002690867.5	264,559.0	1	5	5	5	0.000159	0.0311	2347
14	protein phosphatase inhibitor 2 [Bos taurus]	NP_001030469.1	22,982.8	1	2	2	2	6.36e-05	0.155	207
14	transcription termination factor 2 [Bos taurus]	NP_001074204.1	129,239.6	1	2	2	2	6.36e-05	0.0224	1163
14	pleckstrin homology domain-containing family A member 2 [Bos taurus]	NP_001030460.1,XP_024842050.1,XP_024842051.1,XP_024842052.1,XP_024842053.1,XP_024842054.1	47,433.4	1	7	8	8	0.000254	0.209	425
14	SAM domain-containing protein SAMSN-1 [Bos taurus]	NP_001030481.1	41,143.8	1	6	6	7	0.000223	0.347	366
14	TA_TaC12_004120.t1|allStrains1851|TA20610	TA_TaC12_004120.t1|allStrains1851|TA20610	65,844.3	1	3	3	3	9.54e-05	0.066	577
14	ubiquitin-conjugating enzyme E2 N [Bos taurus]	NP_001069726.1	17,138.6	0.952	1	1	1	3.18e-05	0.0724	152
14	acetyl-CoA acetyltransferase, cytosolic isoform X1 [Bos taurus]	XP_010807030.1	39,473.6	1	1	1	9	0.000286	0.411	380
14	UPF0668 protein C10orf76 homolog isoform X1 [Bos taurus]	XP_002698494.1,XP_005225741.1,XP_005225744.1,XP_010818301.1,XP_010818304.1,XP_024841842.1,XP_024841843.1	78,670.8	0.999	1	1	1	3.18e-05	0.0203	689
14	sperm-specific antigen 2 isoform X1 [Bos taurus]	XP_005202323.1,XP_005202324.1,XP_005202325.1,XP_005202326.1,XP_024832371.1	138,307.1	0.984	1	1	1	3.18e-05	0.0111	1259
14	kinesin light chain 1 [Bos taurus]	NP_001092385.1,XP_005222226.1,XP_010815531.1,XP_010815533.2,XP_010815535.2,XP_010815536.2,XP_024837458.1,XP_024837459.1,XP_024837461.1,XP_024837462.1,XP_024837463.1,XP_024837466.1,XP_024837468.1,XP_024837469.1,XP_024837470.1,XP_024837471.1	70,352.8	1	2	2	4	0.000127	0.0562	623
14	actin-related protein 2/3 complex subunit 2 [Bos taurus]	NP_001029885.1	34,349.7	1	7	7	7	0.000223	0.34	300
14	inorganic pyrophosphatase [Bos taurus]	NP_001068586.1	32,814.7	1	7	9	9	0.000286	0.294	289
14	WD repeat domain phosphoinositide-interacting protein 2 [Bos taurus]	NP_001039594.1	47,623.2	1	9	11	11	0.00035	0.39	436
14	ubiquitin-associated protein 2 [Bos taurus]	NP_001178205.2,XP_015328095.1,XP_024851285.1	118,715.9	1	6	6	6	0.000191	0.0897	1137
14	puromycin-sensitive aminopeptidase [Bos taurus]	NP_001180088.1	103,602.5	1	3	3	3	9.54e-05	0.0358	921
14	lupus La protein homolog isoform X1 [Bos taurus]	XP_024855065.1	46,536.0	1	4	4	4	0.000127	0.129	404
14	caprin-1 [Bos taurus]	NP_001069530.1,XP_024831167.1	78,326.4	1	9	12	12	0.000382	0.29	708
14	stomatin-like protein 2, mitochondrial [Bos taurus]	NP_001033157.1	38,733.7	0.952	1	1	1	3.18e-05	0.0365	356
14	exportin-2 [Bos taurus]	NP_001014933.2	110,380.8	1	8	8	8	0.000254	0.112	971
14	tubulin alpha-1D chain [Bos taurus]	NP_001039875.1	50,282.9	1	1	2	82	0.00261	0.708	452
14	GMP synthase [glutamine-hydrolyzing] [Bos taurus]	NP_001193365.1,XP_024835606.1	77,321.6	1	9	10	10	0.000318	0.213	699
14	signal peptidase complex subunit 2 [Bos taurus]	XP_002693515.2	28,097.6	0.952	1	1	1	3.18e-05	0.0742	256
14	sorting nexin-3 [Bos taurus]	NP_001073246.1	18,763.0	1	4	4	5	0.000159	0.259	162
14	serine/threonine-protein kinase MRCK gamma isoform X7 [Bos taurus]	XP_010819389.2	170,022.4	1	2	2	2	6.36e-05	0.0294	1530
14	glycylpeptide N-tetradecanoyltransferase 1 [Bos taurus]	NP_803470.2	56,715.0	1	6	8	8	0.000254	0.181	496
14	methyltransferase-like protein 13 [Bos taurus]	NP_001092555.1	78,751.9	1	2	2	2	6.36e-05	0.0415	699
14	MICOS complex subunit MIC19 [Bos taurus]	NP_001030552.1	26,100.4	1	10	12	13	0.000413	0.396	227
14	sorting nexin-18 [Bos taurus]	NP_001077200.1	69,179.3	0.952	1	1	1	3.18e-05	0.0272	626
14	TA_TaC12_032850.t1|allStrains338|TA08205	TA_TaC12_032850.t1|allStrains338|TA08205	12,358.5	0.952	1	1	1	3.18e-05	0.105	106
14	isocitrate dehydrogenase [NADP] cytoplasmic [Bos taurus]	NP_851355.2,XP_005202754.1	46,760.5	1	5	5	5	0.000159	0.145	414
14	transcription elongation factor A protein 1 [Bos taurus]	NP_001039390.1,XP_024857221.1	33,891.6	0.987	1	1	1	3.18e-05	0.0399	301
14	malectin precursor [Bos taurus]	NP_001092453.1	31,566.4	1	5	6	6	0.000191	0.223	283
14	nuclear cap-binding protein subunit 1 isoform X1 [Bos taurus]	XP_003586450.1	91,891.1	1	2	2	2	6.36e-05	0.0291	790
14	utrophin [Bos taurus]	NP_001265490.1,XP_005211060.1,XP_005211061.1,XP_010806944.1,XP_010806945.1,XP_010806947.1,XP_010806948.1,XP_010806949.1,XP_015328376.1,XP_024852500.1,XP_024852502.1,XP_024852503.1,XP_024852504.1	394,285.7	0.994	0	0	1	3.18e-05	0.00291	3434
14	tropomyosin alpha-3 chain isoform X9 [Bos taurus]	XP_005203696.1	29,033.3	1	1	2	30	0.000954	0.552	248
14	wiskott-Aldrich syndrome protein [Bos taurus]	XP_024844398.1	53,073.2	1	7	7	7	0.000223	0.253	505
14	structural maintenance of chromosomes protein 4 [Bos taurus]	NP_001098796.3,XP_005201770.1,XP_024850492.1	147,277.4	1	3	3	3	9.54e-05	0.0303	1288
14	rho guanine nucleotide exchange factor 2 [Bos taurus]	NP_001092351.2	111,825.0	1	0	0	4	0.000127	0.0567	987
14	golgin subfamily A member 2 [Bos taurus]	NP_001179124.1,XP_005213295.1,XP_005213297.1,XP_010808713.1	116,186.3	1	3	3	3	9.54e-05	0.0397	1032
14	lymphocyte-specific protein 1 [Bos taurus]	NP_001068842.1	39,325.2	1	7	11	11	0.00035	0.336	363
14	protein SMG7 [Bos taurus]	NP_001180134.2,XP_005217354.1,XP_024832116.1,XP_024832117.1,XP_024832119.1	126,852.2	0.99	1	1	1	3.18e-05	0.00967	1137
14	cell growth-regulating nucleolar protein [Bos taurus]	NP_001026939.1,XP_024849121.1	43,035.9	1	3	3	3	9.54e-05	0.0995	382
14	trafficking protein particle complex subunit 9 [Bos taurus]	NP_001032551.2,XP_005215273.1,XP_010810158.1,XP_010810160.1,XP_024857397.1,XP_024857398.1,XP_024857399.1,XP_024857400.1	127,006.9	1	3	3	3	9.54e-05	0.0343	1138
14	nuclear pore complex protein Nup88 [Bos taurus]	NP_001029394.1	83,774.7	1	18	22	23	0.000731	0.342	742
14	Golgi-associated plant pathogenesis-related protein 1 [Bos taurus]	NP_001069580.1	17,209.3	0.952	1	1	1	3.18e-05	0.0844	154
14	MICOS complex subunit MIC60 isoform X1 [Bos taurus]	XP_005212821.1	83,530.3	1	2	3	58	0.00184	0.56	754
14	cytochrome c [Bos taurus]	NP_001039526.1,XP_010802623.1,XP_010808799.1	11,704.1	0.952	1	1	1	3.18e-05	0.105	105
14	TBC1 domain family member 12 [Bos taurus]	NP_001193628.1,XP_005225549.2,XP_005225551.2	83,717.1	1	2	2	2	6.36e-05	0.0644	761
14	ankyrin repeat and SAM domain-containing protein 1A isoform X6 [Bos taurus]	XP_002697231.3,XP_005223354.1,XP_005223355.1,XP_005223356.1,XP_005223357.1,XP_005223358.1,XP_024839723.1	123,939.8	1	2	2	2	6.36e-05	0.0219	1144
14	zinc transporter ZIP14 precursor [Bos taurus]	NP_001091505.1,XP_005210308.2,XP_005210309.1,XP_010806333.1,XP_024851472.1	53,935.0	1	3	3	3	9.54e-05	0.112	490
14	mitochondrial import receptor subunit TOM34 [Bos taurus]	NP_001179938.1	34,700.5	0.952	1	1	1	3.18e-05	0.0647	309
14	protein NOXP20 isoform X2 [Bos taurus]	XP_002688248.2,XP_005207954.1,XP_005207955.1,XP_005207956.1,XP_024849304.1	60,920.5	0.952	1	1	1	3.18e-05	0.0231	562
14	signal-induced proliferation-associated protein 1 [Bos taurus]	NP_001095365.1,XP_005227087.1	111,701.6	1	7	7	7	0.000223	0.0797	1041
14	cGMP-inhibited 3',5'-cyclic phosphodiesterase B [Bos taurus]	XP_002693091.1	124,323.8	1	30	40	41	0.0013	0.462	1115
14	smoothelin [Bos taurus]	NP_001070347.1	97,777.6	1	6	8	50	0.00159	0.475	904
14	LOW QUALITY PROTEIN: eukaryotic translation initiation factor 3 subunit F-like [Bos taurus]	XP_010809863.1	36,939.7	0.998	1	2	5	0.000159	0.173	352
14	MAP kinase-interacting serine/threonine-protein kinase 1 [Bos taurus]	NP_001030435.1,XP_005204810.1,XP_024845144.1,XP_024845145.1,XP_024845146.1	46,643.3	1	3	3	3	9.54e-05	0.105	420
14	TA_TaC12_019040.t1|allStrains2177|TA11565	TA_TaC12_019040.t1|allStrains2177|TA11565	48,596.7	1	5	5	5	0.000159	0.126	428
14	polymerase delta-interacting protein 2 [Bos taurus]	NP_001091572.1	41,941.7	1	2	2	2	6.36e-05	0.136	368
14	unconventional myosin-Ie [Bos taurus]	XP_002690899.2	126,981.9	1	17	17	22	0.0007	0.269	1108
14	osteoclast-stimulating factor 1 [Bos taurus]	NP_776834.1,XP_005210097.1	23,842.6	1	3	3	3	9.54e-05	0.187	214
14	isocitrate dehydrogenase [NAD] subunit gamma, mitochondrial precursor [Bos taurus]	NP_001069781.1,XP_005227754.1,XP_015317007.1,XP_024843986.1	42,863.3	0.952	1	1	1	3.18e-05	0.0357	392
14	ubiquitin carboxyl-terminal hydrolase 14 [Bos taurus]	NP_001068657.1	56,013.9	1	4	4	4	0.000127	0.123	494
14	phosphoglycerate kinase 1 [Bos taurus]	NP_001029471.1	44,538.2	1	11	13	15	0.000477	0.436	417
14	membrane-associated progesterone receptor component 1 [Bos taurus]	NP_001068601.1	21,623.3	0.952	1	1	1	3.18e-05	0.0722	194
14	ubiquitin domain-containing protein UBFD1 [Bos taurus]	NP_001098971.1,XP_024840394.1	33,143.6	1	2	3	4	0.000127	0.163	306
14	peptidyl-prolyl cis-trans isomerase CWC27 homolog [Bos taurus]	NP_001068628.1	54,064.3	0.952	1	1	1	3.18e-05	0.0719	473
14	ribosomal biogenesis protein LAS1L [Bos taurus]	NP_001070283.2,XP_005228301.1	88,719.8	0.999	1	1	1	3.18e-05	0.0207	773
14	long-chain-fatty-acid--CoA ligase 3 [Bos taurus]	NP_001192397.1	80,285.0	1	10	10	13	0.000413	0.224	720
14	heterogeneous nuclear ribonucleoprotein A/B [Bos taurus]	NP_001035612.1,XP_005209235.1,XP_010805450.1,XP_024849933.1	30,653.2	1	4	4	4	0.000127	0.175	285
14	ubiquitin-associated protein 2-like isoform X3 [Bos taurus]	XP_010801154.1,XP_010801159.1,XP_015317425.1	118,908.3	1	4	5	52	0.00165	0.437	1124
14	isocitrate dehydrogenase [NAD] subunit beta, mitochondrial isoform 2 precursor [Bos taurus]	NP_001139344.1	42,496.9	1	9	10	10	0.000318	0.358	385
14	MAP kinase-activating death domain protein isoform X12 [Bos taurus]	XP_015330396.1,XP_015330397.1,XP_015330398.1,XP_024831131.1,XP_024831134.1,XP_024831136.1	177,826.5	1	3	3	30	0.000954	0.274	1607
14	kelch-like protein 9 [Bos taurus]	NP_001070424.1	69,403.3	1	3	3	3	9.54e-05	0.0616	617
14	calreticulin precursor [Bos taurus]	NP_776425.1	48,039.9	1	3	3	3	9.54e-05	0.122	417
14	mitogen-activated protein kinase 3 [Bos taurus]	NP_001103488.1,XP_005224976.1	41,498.7	0.986	1	1	3	9.54e-05	0.138	362
14	angio-associated migratory cell protein [Bos taurus]	NP_001070463.1,XP_005202927.1	46,827.6	0.952	1	1	1	3.18e-05	0.03	434
14	mannose-1-phosphate guanyltransferase alpha [Bos taurus]	NP_001193104.1,XP_005202873.1,XP_024855417.1	46,208.6	1	2	2	2	6.36e-05	0.0571	420
14	serpin H1 precursor [Bos taurus]	NP_001039528.1,XP_005216304.1,XP_005216305.1	46,508.0	1	10	11	11	0.00035	0.364	418
14	ATP-dependent zinc metalloprotease YME1L1 isoform X1 [Bos taurus]	XP_005214230.1	79,795.7	1	2	2	2	6.36e-05	0.0629	715
14	transmembrane protein 41B [Bos taurus]	NP_001092626.1	32,544.0	1	2	2	2	6.36e-05	0.0722	291
14	ZW10 interactor [Bos taurus]	NP_001035619.1	32,628.1	1	4	5	5	0.000159	0.178	286
14	ADP-ribosylation factor-binding protein GGA1 [Bos taurus]	NP_001030485.1	48,674.0	0.952	1	1	1	3.18e-05	0.0391	435
14	coatomer subunit beta' [Bos taurus]	NP_776706.2	102,394.9	1	6	6	6	0.000191	0.103	906
14	acetyl-coenzyme A transporter 1 [Bos taurus]	NP_001069226.1	61,133.6	1	2	2	2	6.36e-05	0.0364	550
14	tax1-binding protein 1 homolog isoform X4 [Bos taurus]	XP_010802626.1,XP_024846548.1	86,242.9	1	3	3	3	9.54e-05	0.0719	751
14	UDP-glucose 6-dehydrogenase [Bos taurus]	NP_776636.1,XP_005207890.1	55,137.6	0.952	1	1	1	3.18e-05	0.0182	494
14	dolichyl-diphosphooligosaccharide--protein glycosyltransferase subunit STT3B [Bos taurus]	NP_001091039.1	93,220.5	1	3	3	3	9.54e-05	0.0341	822
14	GEM-interacting protein [Bos taurus]	NP_001076934.1,XP_024850112.1,XP_024850113.1	106,620.9	1	3	3	3	9.54e-05	0.0642	965
14	pumilio homolog 1 isoform X1 [Bos taurus]	XP_005202998.1,XP_005202999.1,XP_005203002.1,XP_005203003.1,XP_005203004.1,XP_005203005.1,XP_024831752.1,XP_024831758.1,XP_024831765.1	127,068.6	0.952	1	1	1	3.18e-05	0.0168	1193
14	protein kinase C theta type [Bos taurus]	NP_001179006.1,XP_005214198.1,XP_005214199.1,XP_024856155.1	81,814.6	0.987	1	1	2	6.36e-05	0.0297	706
14	phosphofurin acidic cluster sorting protein 1 [Bos taurus]	NP_001137342.1	104,744.0	0.952	1	1	1	3.18e-05	0.0135	962
14	dihydrolipoyllysine-residue succinyltransferase component of 2-oxoglutarate dehydrogenase complex, mitochondrial [Bos taurus]	NP_001068750.1	48,972.5	1	4	4	4	0.000127	0.0967	455
14	dynactin subunit 2 [Bos taurus]	NP_001029730.1,XP_005206685.1,XP_005206686.1	44,294.7	1	2	2	2	6.36e-05	0.072	403
14	eukaryotic translation initiation factor 3 subunit B [Bos taurus]	NP_001095826.1	88,920.1	1	12	12	12	0.000382	0.242	786
14	40S ribosomal protein S3 [Bos taurus]	NP_001029219.1	26,688.6	1	13	16	18	0.000572	0.613	243
14	tropomodulin-3 isoform X1 [Bos taurus]	XP_024853414.1,XP_024853415.1	39,711.2	1	8	11	11	0.00035	0.321	352
14	tyrosine-protein phosphatase non-receptor type 11 isoform X1 [Bos taurus]	XP_010812357.1,XP_010812358.1	68,435.1	1	8	8	8	0.000254	0.203	597
14	eukaryotic translation initiation factor 2D [Bos taurus]	NP_001030276.1	63,647.1	0.952	1	1	1	3.18e-05	0.019	579
14	N-acylneuraminate-9-phosphatase [Bos taurus]	NP_001098847.1	27,654.0	1	2	3	3	9.54e-05	0.121	248
14	calcium-binding mitochondrial carrier protein Aralar2 isoform X1 [Bos taurus]	XP_024846751.1,XP_024846752.1	74,323.9	1	4	4	6	0.000191	0.115	676
14	amyloid beta A4 precursor protein-binding family B member 1-interacting protein [Bos taurus]	NP_001029765.1,XP_015329477.1,XP_015329478.1	72,541.7	1	9	9	9	0.000286	0.17	658
14	vesicle-associated membrane protein-associated protein A [Bos taurus]	NP_001069201.1	27,856.9	0.992	0	0	12	0.000382	0.333	249
14	nuclease-sensitive element-binding protein 1 [Bos taurus]	NP_777240.1	35,923.8	1	8	14	16	0.000509	0.426	324
14	serine/threonine-protein kinase WNK1 isoform X12 [Bos taurus]	XP_010803982.1,XP_010803983.1,XP_010803984.1,XP_024848478.1,XP_024848479.1,XP_024848480.1,XP_024848481.1,XP_024848482.1,XP_024848483.1,XP_024848485.1,XP_024848486.1,XP_024848487.1,XP_024848488.1,XP_024848489.1,XP_024848490.1,XP_024848491.1,XP_024848492.1,XP_024848493.1,XP_024848495.1,XP_024848497.1,XP_024848498.1,XP_024848499.1,XP_024848500.1	247,686.8	0.998	1	1	1	3.18e-05	0.00546	2379
14	tumor susceptibility gene 101 protein [Bos taurus]	NP_001091464.1	44,056.9	1	12	15	15	0.000477	0.332	391
14	caspase-9 isoform X1 [Bos taurus]	XP_005217073.2,XP_024831740.1	49,998.7	1	8	8	8	0.000254	0.288	452
14	transmembrane protein 33 isoform 2 [Bos taurus]	NP_001269382.1	26,750.8	1	4	4	4	0.000127	0.197	233
14	CD2-associated protein isoform X2 [Bos taurus]	XP_024839411.1	65,673.0	1	2	2	9	0.000286	0.208	590
14	septin-2 [Bos taurus]	NP_001039557.1	41,572.1	1	9	13	13	0.000413	0.418	361
14	anamorsin [Bos taurus]	NP_001015659.1	33,205.7	1	1	1	10	0.000318	0.29	310
14	heterogeneous nuclear ribonucleoprotein M isoform X7 [Bos taurus]	XP_005208929.1	75,604.8	1	1	1	20	0.000636	0.265	712
14	AP-1 complex subunit gamma-like 2 isoform X1 [Bos taurus]	XP_005211305.4	86,747.5	1	7	7	9	0.000286	0.163	785
14	integral membrane protein 2C [Bos taurus]	NP_001075007.1	30,673.8	0.952	1	1	1	3.18e-05	0.0812	271
14	proteasome activator complex subunit 1 [Bos taurus]	NP_001019680.2	28,693.8	1	4	4	4	0.000127	0.233	249
14	60S ribosomal protein L21 [Bos taurus]	NP_001178341.1,XP_005213818.1,XP_005213819.1	18,607.1	1	5	9	9	0.000286	0.375	160
14	26S proteasome non-ATPase regulatory subunit 1 [Bos taurus]	NP_001094547.1,XP_010800708.1	105,889.2	1	5	5	5	0.000159	0.0871	953
14	lethal(2) giant larvae protein homolog 1 [Bos taurus]	NP_001073811.1,XP_005220468.1,XP_024836297.1	117,709.9	1	2	2	2	6.36e-05	0.045	1089
14	platelet-activating factor acetylhydrolase IB subunit alpha isoform X1 [Bos taurus]	XP_024835404.1,XP_024835405.1	46,669.6	0.952	1	1	1	3.18e-05	0.0512	410
14	28 kDa heat- and acid-stable phosphoprotein [Bos taurus]	XP_002698262.1	20,688.8	1	8	11	11	0.00035	0.44	182
14	mitotic checkpoint serine/threonine-protein kinase BUB1 isoform X1 [Bos taurus]	XP_005212373.1,XP_024854346.1,XP_024854347.1	121,483.9	1	1	1	10	0.000318	0.137	1081
14	basigin precursor [Bos taurus]	NP_001068839.1	29,772.8	1	2	2	2	6.36e-05	0.0959	271
14	tubulin beta-6 chain [Bos taurus]	NP_001039838.1	49,900.1	1	9	15	63	0.002	0.646	446
14	ral GTPase-activating protein subunit beta isoform X1 [Bos taurus]	XP_024857004.1,XP_024857005.1	166,750.6	1	3	3	3	9.54e-05	0.0488	1495
14	tyrosine-protein kinase CSK [Bos taurus]	NP_001068865.1	50,633.9	1	7	7	8	0.000254	0.216	450
14	protein phosphatase 1 regulatory subunit 12C isoform X1 [Bos taurus]	XP_024835149.1,XP_024835151.1	84,659.0	0.999	1	1	3	9.54e-05	0.0662	785
14	acyl-CoA desaturase [Bos taurus]	NP_776384.3	41,707.2	1	7	8	8	0.000254	0.295	359
14	FK506-binding protein 15 isoform X1 [Bos taurus]	XP_002689981.4,XP_010806587.2	130,745.3	1	3	3	3	9.54e-05	0.0436	1193
14	eukaryotic elongation factor 2 kinase [Bos taurus]	NP_001179471.1,XP_005224796.1,XP_005224797.1,XP_010817607.1	81,794.1	0.998	1	1	1	3.18e-05	0.0166	723
14	caspase recruitment domain-containing protein 19 [Bos taurus]	NP_001029925.1	20,560.5	1	2	2	2	6.36e-05	0.115	183
14	unconventional myosin-If [Bos taurus]	NP_001179677.1,XP_024850107.1	124,939.4	1	18	20	25	0.000795	0.283	1098
14	F-BAR domain only protein 1 isoform X2 [Bos taurus]	XP_002688586.1,XP_005208609.1,XP_005208610.1,XP_010804908.1,XP_015327408.1,XP_024850557.1	96,737.5	1	8	9	9	0.000286	0.163	887
14	probable ATP-dependent RNA helicase DDX6 [Bos taurus]	NP_001137339.1,XP_005215995.1,XP_005215996.1,XP_005215997.1,XP_005215998.1,XP_005215999.1	54,378.6	1	8	10	10	0.000318	0.255	483
14	RNA-binding protein FUS [Bos taurus]	NP_776337.1,XP_005224884.2,XP_010817686.1	52,240.0	0.999	1	1	3	9.54e-05	0.0918	512
14	endonuclease domain-containing 1 protein precursor [Bos taurus]	NP_001095989.1	54,869.3	0.952	1	1	1	3.18e-05	0.026	500
14	kinase D-interacting substrate of 220 kDa isoform X4 [Bos taurus]	XP_003586702.1,XP_005213158.1,XP_005213160.1,XP_005213161.1,XP_005213162.1,XP_010808609.1,XP_024855316.1,XP_024855317.1,XP_024855318.1,XP_024855319.1	196,143.6	0.999	1	1	1	3.18e-05	0.00678	1770
14	HAUS augmin-like complex subunit 4 [Bos taurus]	NP_001193119.2,XP_005211445.1,XP_005211447.1,XP_005211448.1,XP_005211449.1,XP_015328533.1,XP_024853578.1	42,137.3	1	2	2	2	6.36e-05	0.0551	363
14	MHC class I heavy chain isoform 1 precursor [Bos taurus]	NP_001033607.1	41,132.1	1	1	2	4	0.000127	0.111	361
14	coatomer subunit gamma-2 [Bos taurus]	NP_001075917.1	97,566.5	1	2	2	5	0.000159	0.0528	871
14	elongator complex protein 2 [Bos taurus]	NP_001137336.1	92,342.1	0.952	1	1	1	3.18e-05	0.0145	827
14	cytochrome b-c1 complex subunit 2, mitochondrial precursor [Bos taurus]	NP_777055.1	48,149.2	1	8	8	8	0.000254	0.269	453
14	immunoglobulin-binding protein 1 [Bos taurus]	NP_001229513.1	38,994.5	1	4	5	6	0.000191	0.243	338
14	nucleolin [Bos taurus]	NP_001193589.1	77,853.8	1	14	17	17	0.000541	0.264	720
14	heat shock protein 105 kDa [Bos taurus]	NP_001068770.1	96,727.1	1	33	53	54	0.00172	0.589	859
14	ras-related protein Rab-6A isoform X1 [Bos taurus]	XP_005216287.1	23,563.3	1	4	4	6	0.000191	0.25	208
14	inositol monophosphatase 1 [Bos taurus]	NP_776786.1,XP_005215709.1,XP_015330016.1	30,056.0	1	2	2	2	6.36e-05	0.0758	277
14	actin-related protein 2 [Bos taurus]	NP_001095683.1	44,761.7	1	7	8	8	0.000254	0.241	394
14	adapter protein CIKS [Bos taurus]	NP_001030560.1,XP_024852611.1	63,464.9	1	6	9	9	0.000286	0.226	563
14	AP-1 complex subunit gamma-1 [Bos taurus]	NP_001178365.1,XP_005218546.1,XP_024833813.1	91,771.7	0.999	1	1	3	9.54e-05	0.0327	825
14	GTPase NRas [Bos taurus]	NP_001091458.1	21,229.3	1	2	2	2	6.36e-05	0.122	189
14	programmed cell death protein 4 [Bos taurus]	NP_001077116.1,XP_024841315.1	51,801.3	1	2	2	2	6.36e-05	0.0704	469
14	calcyclin-binding protein isoform X1 [Bos taurus]	XP_024832293.1	26,677.1	1	10	13	13	0.000413	0.502	233
14	replication protein A 32 kDa subunit [Bos taurus]	NP_001039449.1	29,163.7	1	3	6	6	0.000191	0.17	270
14	purine nucleoside phosphorylase [Bos taurus]	NP_001007819.1	32,066.2	1	4	6	6	0.000191	0.19	289
14	charged multivesicular body protein 4b [Bos taurus]	NP_001121978.1	24,937.2	0.999	1	1	1	3.18e-05	0.0446	224
14	voltage-dependent anion-selective channel protein 1 isoform X1 [Bos taurus]	XP_005209392.1,XP_005209393.1,XP_024849612.1	30,741.8	1	13	17	19	0.000604	0.707	283
14	ras association domain-containing protein 5 [Bos taurus]	NP_001107232.2,XP_005216747.1	47,665.5	1	2	2	2	6.36e-05	0.0638	423
14	transcription factor p65 [Bos taurus]	NP_001073711.1	60,388.3	1	3	3	3	9.54e-05	0.078	551
14	alpha-soluble NSF attachment protein [Bos taurus]	NP_001179416.1	33,206.0	1	2	2	2	6.36e-05	0.112	295
14	dnaJ homolog subfamily C member 11 [Bos taurus]	NP_001039458.1,XP_024831913.1	63,238.4	1	3	3	3	9.54e-05	0.068	559
14	26S proteasome regulatory subunit 4 [Bos taurus]	NP_001014855.1	49,214.4	0.999	1	1	2	6.36e-05	0.075	440
14	cell division control protein 42 homolog precursor [Bos taurus]	NP_001039797.1	21,258.8	1	3	4	4	0.000127	0.22	191
14	calnexin precursor [Bos taurus]	NP_001099082.1,XP_024849657.1	67,777.1	1	8	9	9	0.000286	0.223	593
14	transportin-2 isoform X1 [Bos taurus]	XP_005208716.1,XP_024849679.1,XP_024849680.1,XP_024849681.1,XP_024849682.1	110,743.4	1	2	2	3	9.54e-05	0.0438	982
14	staphylococcal nuclease domain-containing protein 1 [Bos taurus]	NP_991353.1	101,990.5	1	13	15	15	0.000477	0.201	910
14	stromal interaction molecule 2 isoform X2 [Bos taurus]	XP_005207878.1	93,056.1	1	18	20	23	0.000731	0.315	835
14	A-kinase anchor protein 13 isoform X1 [Bos taurus]	XP_024838044.1,XP_024838045.1,XP_024838046.1,XP_024838047.1,XP_024838048.1,XP_024838050.1,XP_024838051.1,XP_024838052.1,XP_024838053.1,XP_024838054.1,XP_024838055.1,XP_024838057.1,XP_024838062.1,XP_024838063.1,XP_024838064.1	302,339.7	1	4	4	4	0.000127	0.0217	2813
14	60S ribosomal protein L38 isoform X1 [Bos taurus]	XP_015314471.1,XP_015314472.1	8,218.5	1	4	8	8	0.000254	0.357	70
14	relA-associated inhibitor [Bos taurus]	NP_001068692.1,XP_005219256.1,XP_005219260.1,XP_010813312.1,XP_010813313.1,XP_024833797.1	89,390.7	1	2	2	2	6.36e-05	0.0289	830
14	ralBP1-associated Eps domain-containing protein 1 isoform 1 [Bos taurus]	NP_001179940.1,NP_001341293.1,XP_024852528.1	86,670.7	1	8	9	9	0.000286	0.165	794
14	electron transfer flavoprotein subunit beta [Bos taurus]	NP_001033671.1,XP_024834289.1	27,699.5	0.999	2	2	2	6.36e-05	0.0863	255
14	constitutive coactivator of PPAR-gamma-like protein 1 [Bos taurus]	NP_001092375.1	121,552.8	0.952	1	1	1	3.18e-05	0.0153	1114
14	eukaryotic translation initiation factor 4 gamma 3 isoform X2 [Bos taurus]	XP_015316356.1,XP_015316357.1,XP_015316358.1,XP_015316360.1,XP_015316366.1,XP_015316369.1,XP_015316370.1,XP_015316372.1,XP_024838710.1,XP_024838736.1,XP_024838745.1,XP_024838759.1,XP_024838761.1,XP_024838776.1,XP_024838780.1,XP_024838787.1,XP_024838790.1,XP_024838795.1	186,458.3	0.996	0	0	4	0.000127	0.0173	1678
14	hsc70-interacting protein [Bos taurus]	NP_001095396.1	41,445.7	1	3	3	3	9.54e-05	0.119	369
14	rab GDP dissociation inhibitor beta [Bos taurus]	NP_001028934.1	50,490.4	1	5	5	6	0.000191	0.18	445
14	semaphorin-7A precursor [Bos taurus]	NP_001193114.1,XP_010815390.1	74,886.6	1	5	5	5	0.000159	0.143	664
14	fermitin family homolog 3 [Bos taurus]	NP_001032695.1	75,784.8	1	10	11	11	0.00035	0.235	665
14	LOW QUALITY PROTEIN: interferon-induced protein 44 [Bos taurus]	XP_002686341.3	48,226.2	1	2	2	2	6.36e-05	0.0613	424
14	serine/threonine-protein kinase Nek9 [Bos taurus]	NP_001192989.1	106,904.4	1	32	43	44	0.0014	0.474	977
14	26S proteasome regulatory subunit 10B [Bos taurus]	NP_001039705.1	44,075.7	1	2	2	2	6.36e-05	0.0823	389
14	A-kinase anchor protein 11 isoform X1 [Bos taurus]	XP_002691818.2,XP_005213749.2,XP_024855794.1,XP_024855795.1	209,682.2	1	14	14	14	0.000445	0.133	1905
14	signal transducer and activator of transcription 5B [Bos taurus]	NP_777042.2,XP_005220730.1,XP_005220731.1,XP_024835401.1	89,943.8	1	1	1	16	0.000509	0.179	787
14	protein CIP2A isoform X1 [Bos taurus]	XP_005201396.1	102,370.0	1	20	24	24	0.000763	0.27	908
14	2-iminobutanoate/2-iminopropanoate deaminase [Bos taurus]	NP_001029380.1	14,272.6	0.952	1	1	1	3.18e-05	0.117	137
14	tropomyosin alpha-3 chain isoform X12 [Bos taurus]	XP_005203695.1	28,941.2	0.984	0	0	26	0.000827	0.464	248
14	182 kDa tankyrase-1-binding protein [Bos taurus]	XP_002693759.2,XP_005216619.1,XP_024831691.1,XP_024831692.1,XP_024831693.1	183,391.0	0.998	1	1	1	3.18e-05	0.0118	1774
14	vesicle transport protein USE1 [Bos taurus]	NP_001069052.1	29,464.1	1	3	3	3	9.54e-05	0.146	260
14	sodium bicarbonate cotransporter 3 [Bos taurus]	NP_001092396.2,XP_005222460.1,XP_005222463.1,XP_005222466.1,XP_010815734.1,XP_024838318.1,XP_024838320.1	135,840.0	1	2	2	2	6.36e-05	0.0287	1218
14	tyrosine-protein phosphatase non-receptor type 2 isoform X1 [Bos taurus]	XP_005224318.1	48,343.1	1	2	2	2	6.36e-05	0.0841	416
14	cytokine receptor-like factor 3 [Bos taurus]	NP_001179579.1	49,406.2	0.952	1	1	1	3.18e-05	0.0228	439
14	CDGSH iron-sulfur domain-containing protein 2 [Bos taurus]	NP_001073807.1	15,278.8	1	2	2	2	6.36e-05	0.193	135
14	catenin beta-1 [Bos taurus]	NP_001069609.1,XP_005222581.1,XP_005222582.1,XP_024838703.1	85,511.0	1	2	2	3	9.54e-05	0.0487	781
14	sec1 family domain-containing protein 2 [Bos taurus]	NP_001071473.1	75,071.6	1	8	9	9	0.000286	0.158	684
14	activated RNA polymerase II transcriptional coactivator p15 [Bos taurus]	NP_001098877.1	14,369.8	1	2	2	2	6.36e-05	0.189	127
14	60S ribosomal protein L24 [Bos taurus]	NP_776880.1	17,779.5	1	5	6	6	0.000191	0.306	157
14	actin-related protein 2/3 complex subunit 5 [Bos taurus]	NP_001030524.1	16,230.4	1	2	2	2	6.36e-05	0.179	151
14	plasma membrane calcium-transporting ATPase 1 isoform X2 [Bos taurus]	XP_024847147.1	134,789.3	1	1	1	3	9.54e-05	0.0328	1220
14	STE20-like serine/threonine-protein kinase [Bos taurus]	NP_001193006.1	142,984.4	1	15	16	16	0.000509	0.177	1240
14	squamous cell carcinoma antigen recognized by T-cells 3 [Bos taurus]	NP_001095330.1,XP_024832849.1	108,825.3	0.952	1	1	1	3.18e-05	0.0136	957
14	anaphase-promoting complex subunit 1 isoform X1 [Bos taurus]	XP_002691172.2,XP_005212426.1,XP_010808067.1	216,048.5	1	2	2	2	6.36e-05	0.0144	1943
14	NADH-cytochrome b5 reductase 3 [Bos taurus]	NP_001096720.1,XP_024847495.1	34,122.9	1	2	2	2	6.36e-05	0.0831	301
14	interferon-induced helicase C domain-containing protein 1 [Bos taurus]	XP_010800355.1	115,344.5	1	2	2	2	6.36e-05	0.0333	1021
14	ADP-ribosylation factor-like protein 8A [Bos taurus]	XP_005217479.3	21,416.8	1	1	1	6	0.000191	0.36	186
14	epidermal growth factor receptor substrate 15 [Bos taurus]	NP_001091556.1,XP_005204647.1	100,209.3	1	21	26	27	0.000858	0.334	910
14	uncharacterized protein LOC509087 [Bos taurus]	NP_001014877.2,XP_005227091.1	93,996.2	1	3	3	3	9.54e-05	0.0376	877
14	melanoma-associated antigen D2 [Bos taurus]	NP_001069133.1,XP_005228281.1,XP_005228282.1,XP_005228283.1,XP_024843710.1,XP_024843711.1	63,208.6	1	12	17	17	0.000541	0.327	588
14	TRIO and F-actin-binding protein isoform X1 [Bos taurus]	XP_024847393.1	232,453.6	1	10	11	11	0.00035	0.0605	2114
14	nuclear pore complex protein Nup85 [Bos taurus]	NP_001029559.1,XP_010814825.1	74,712.2	1	2	2	2	6.36e-05	0.0396	656
14	DNA replication licensing factor MCM5 [Bos taurus]	NP_001068758.2	82,163.2	1	1	1	10	0.000318	0.174	734
14	TA_TaC12_032370.t1|allStrains890|TA07930	TA_TaC12_032370.t1|allStrains890|TA07930	11,388.7	0.952	1	1	1	3.18e-05	0.26	101
14	dnaJ homolog subfamily A member 3, mitochondrial [Bos taurus]	NP_001073739.1,XP_005224490.1	49,254.2	0.952	1	1	1	3.18e-05	0.0353	453
14	60S ribosomal protein L32 [Bos taurus]	NP_001029955.1	15,874.5	1	2	2	2	6.36e-05	0.222	135
14	ADP-sugar pyrophosphatase [Bos taurus]	NP_001069782.1,XP_005214146.1,XP_005214147.1,XP_005214148.1,XP_005214149.1,XP_005214150.1,XP_005214151.1,XP_005214152.1	18,575.8	1	3	3	3	9.54e-05	0.36	172
14	inositol 1,4,5-trisphosphate receptor type 2 isoform X1 [Bos taurus]	XP_024847122.1	308,071.4	1	2	2	3	9.54e-05	0.0155	2701
14	SH3 domain-binding glutamic acid-rich-like protein 2 [Bos taurus]	NP_001077260.1	12,292.2	1	2	2	2	6.36e-05	0.308	107
14	trafficking protein particle complex subunit 2-like protein [Bos taurus]	NP_001092390.1,XP_024833866.1,XP_024833867.1,XP_024833868.1	15,999.5	1	2	2	2	6.36e-05	0.158	139
14	inositol polyphosphate 5-phosphatase OCRL-1 isoform X2 [Bos taurus]	XP_005227557.1,XP_010819703.1,XP_015316907.1,XP_024843899.1	103,681.0	1	6	6	6	0.000191	0.0913	898
14	ATP-binding cassette sub-family E member 1 [Bos taurus]	NP_001077154.1,XP_005217556.1	67,290.4	1	5	5	5	0.000159	0.117	599
14	rRNA 2'-O-methyltransferase fibrillarin [Bos taurus]	NP_001192329.1	33,962.5	1	3	3	3	9.54e-05	0.134	322
14	protein unc-45 homolog A isoform X1 [Bos taurus]	XP_005221895.1	103,230.9	1	13	13	13	0.000413	0.179	944
14	40S ribosomal protein S7 [Bos taurus]	NP_001092344.1	22,127.5	1	5	6	6	0.000191	0.356	194
14	elongation factor-like GTPase 1 [Bos taurus]	XP_002696652.1,XP_005221953.1,XP_005221954.1	126,150.3	1	5	5	5	0.000159	0.0833	1129
14	ADP/ATP translocase 3 [Bos taurus]	NP_777085.1	32,878.4	1	2	3	22	0.0007	0.43	298
14	deoxyribose-phosphate aldolase [Bos taurus]	NP_001069496.1	35,246.9	0.952	1	1	1	3.18e-05	0.0472	318
14	adaptin ear-binding coat-associated protein 2 [Bos taurus]	NP_001015562.1	28,551.0	1	3	4	5	0.000159	0.252	266
14	MAP kinase-activating death domain protein isoform X16 [Bos taurus]	XP_024831135.1	176,905.3	0.989	0	0	27	0.000858	0.229	1593
14	integrin beta-1 precursor [Bos taurus]	NP_776793.1,XP_024856075.1,XP_024856076.1,XP_024856077.1	88,267.8	1	5	5	5	0.000159	0.0852	798
14	arginyl-tRNA--protein transferase 1 isoform X1 [Bos taurus]	XP_002698594.1,XP_010818415.1	58,622.8	0.999	1	1	1	3.18e-05	0.0328	511
14	switch-associated protein 70 [Bos taurus]	NP_001073766.2	68,899.7	1	41	68	68	0.00216	0.571	585
14	serine/threonine-protein phosphatase 6 regulatory ankyrin repeat subunit A isoform X2 [Bos taurus]	XP_024845603.1	113,020.6	0.952	1	1	1	3.18e-05	0.019	1053
14	activating molecule in BECN1-regulated autophagy protein 1 [Bos taurus]	NP_001029694.2,XP_005216514.2,XP_010811133.2,XP_010811134.2,XP_010811135.2,XP_024831030.1,XP_024831031.1,XP_024831032.1,XP_024831033.1	132,199.7	0.952	1	1	1	3.18e-05	0.0133	1207
14	hamartin isoform X1 [Bos taurus]	XP_005213506.1,XP_005213507.1,XP_010808830.1,XP_010808831.1,XP_015329171.1,XP_024855381.1	128,594.7	1	2	3	3	9.54e-05	0.0328	1160
14	nucleophosmin [Bos taurus]	NP_001030518.1	32,703.2	1	7	15	16	0.000509	0.418	294
14	cytoplasmic dynein 1 heavy chain 1 [Bos taurus]	NP_001193067.1	531,953.0	1	0	0	19	0.000604	0.0551	4645
14	cellular retinoic acid-binding protein 2 [Bos taurus]	NP_001008670.1	15,735.2	1	2	2	2	6.36e-05	0.13	138
14	methionine aminopeptidase 2 [Bos taurus]	NP_001035583.1	52,812.3	0.952	1	1	1	3.18e-05	0.0461	477
14	leucine-rich repeat and calponin homology domain-containing protein 4 [Bos taurus]	NP_001076919.1	70,963.4	1	5	5	5	0.000159	0.144	658
14	V-type proton ATPase subunit G 1 [Bos taurus]	NP_776670.1	13,682.4	1	2	2	2	6.36e-05	0.28	118
14	isovaleryl-CoA dehydrogenase, mitochondrial precursor [Bos taurus]	NP_001029554.1,XP_010807467.1	46,498.2	0.952	1	1	1	3.18e-05	0.0469	426
14	succinate dehydrogenase [ubiquinone] flavoprotein subunit, mitochondrial precursor [Bos taurus]	NP_776603.1	73,276.6	1	4	4	4	0.000127	0.0962	665
14	vacuolar protein sorting-associated protein 28 homolog [Bos taurus]	NP_001030581.1,XP_024857536.1,XP_024857537.1,XP_024857538.1,XP_024857539.1	25,485.0	1	4	5	5	0.000159	0.226	221
14	receptor-interacting serine/threonine-protein kinase 3 isoform X1 [Bos taurus]	XP_005211338.1,XP_024853133.1	54,347.2	1	2	3	3	9.54e-05	0.0575	504
14	E3 ubiquitin-protein ligase LRSAM1 [Bos taurus]	NP_001068764.1,XP_005213269.1,XP_024854177.1	83,669.6	1	4	4	4	0.000127	0.0608	724
14	calcium-binding and coiled-coil domain-containing protein 2 [Bos taurus]	NP_776825.1,XP_005220542.3,XP_024835379.1	52,551.2	1	2	2	2	6.36e-05	0.102	450
14	40S ribosomal protein S11 [Bos taurus]	NP_001019739.1	18,399.2	1	8	11	11	0.00035	0.475	158
14	TA_TaC12_036880.t1|allStrains1842|TA11270	TA_TaC12_036880.t1|allStrains1842|TA11270	15,933.7	1	3	3	3	9.54e-05	0.286	141
14	thyroid hormone receptor-associated protein 3 isoform X2 [Bos taurus]	XP_005204720.1,XP_024841728.1	108,761.9	1	2	2	2	6.36e-05	0.0324	957
14	DEP domain-containing protein 7 isoform X1 [Bos taurus]	XP_015330292.2	49,974.5	1	5	5	5	0.000159	0.171	432
14	14-3-3 protein zeta/delta [Bos taurus]	NP_777239.1,XP_024857197.1,XP_024857198.1	27,745.9	1	4	6	10	0.000318	0.294	245
14	ras GTPase-activating protein-binding protein 2 [Bos taurus]	NP_001039920.1	50,680.7	1	9	11	12	0.000382	0.294	449
14	small nuclear ribonucleoprotein Sm D1 [Bos taurus]	NP_001030237.1,XP_010817074.1	13,281.9	1	2	2	2	6.36e-05	0.202	119
14	ATP-dependent RNA helicase DDX19B isoform X1 [Bos taurus]	XP_005218406.1	53,887.6	1	1	1	5	0.000159	0.159	479
14	cytochrome c oxidase subunit 5B, mitochondrial precursor [Bos taurus]	NP_001029218.1	13,833.6	0.952	1	2	2	6.36e-05	0.093	129
14	protein FAM50A [Bos taurus]	NP_001029668.2	40,164.8	0.952	1	1	1	3.18e-05	0.0413	339
14	DNA fragmentation factor subunit alpha [Bos taurus]	NP_001068810.1	36,432.9	1	2	3	3	9.54e-05	0.079	329
14	cysteine and histidine-rich domain-containing protein 1 [Bos taurus]	NP_001039377.1	37,426.3	1	6	6	6	0.000191	0.289	332
14	coronin-1B [Bos taurus]	NP_001106714.1	54,252.8	1	7	7	7	0.000223	0.217	488
14	CDGSH iron-sulfur domain-containing protein 3, mitochondrial [Bos taurus]	XP_002695996.1	14,169.4	0.952	1	1	1	3.18e-05	0.0866	127
14	NADH-ubiquinone oxidoreductase 75 kDa subunit, mitochondrial precursor [Bos taurus]	NP_777245.1,XP_005202770.1,XP_024854961.1,XP_024854963.1	79,443.2	1	3	3	3	9.54e-05	0.055	727
14	receptor-type tyrosine-protein phosphatase C precursor [Bos taurus]	NP_001193452.1,XP_005217387.1,XP_010811847.1,XP_010811849.1,XP_015330753.1,XP_024831838.1,XP_024831839.1,XP_024831840.1,XP_024831841.1	130,102.5	1	8	10	10	0.000318	0.102	1145
14	importin-8 [Bos taurus]	NP_001193049.1,XP_024847566.1	119,861.4	1	5	5	6	0.000191	0.0733	1037
14	60S ribosomal protein L28 [Bos taurus]	NP_001030580.1,XP_005219774.1	15,692.8	1	4	5	5	0.000159	0.182	137
14	protein arginine methyltransferase NDUFAF7, mitochondrial precursor [Bos taurus]	NP_001094519.2	49,337.6	1	5	5	5	0.000159	0.17	441
14	leucine zipper protein 1 [Bos taurus]	NP_001192757.1,XP_005203213.1,XP_005203215.1,XP_005203216.1,XP_005203218.1,XP_024857272.1,XP_024857275.1	118,879.4	1	8	8	8	0.000254	0.114	1071
14	zinc finger CCCH-type antiviral protein 1 [Bos taurus]	XP_003586054.1	100,755.1	1	14	15	15	0.000477	0.211	896
14	docking protein 1 [Bos taurus]	NP_001019714.2	52,206.4	1	9	10	10	0.000318	0.385	483
14	ataxin-10 [Bos taurus]	NP_001070519.1	53,104.1	1	3	3	3	9.54e-05	0.0674	475
14	pachytene checkpoint protein 2 homolog isoform X1 [Bos taurus]	XP_002696498.1,XP_024837331.1	48,651.1	0.952	1	1	1	3.18e-05	0.0301	432
14	mRNA-decapping enzyme 1A [Bos taurus]	NP_001095800.1	62,783.3	1	3	5	5	0.000159	0.109	579
14	60S ribosomal protein L18 [Bos taurus]	NP_001015556.1	21,536.1	1	3	4	4	0.000127	0.191	188
14	plastin-2 isoform X1 [Bos taurus]	XP_005213731.1	70,114.7	1	39	55	59	0.00188	0.722	627
14	GTP-binding nuclear protein Ran [Bos taurus]	NP_001029877.1,XP_024833173.1	24,423.1	1	6	7	7	0.000223	0.343	216
14	nucleolar transcription factor 1 isoform X2 [Bos taurus]	XP_003587499.1,XP_024836678.1,XP_024836679.1	84,164.4	1	2	2	2	6.36e-05	0.0361	720
14	protein LYRIC [Bos taurus]	NP_001039503.1	64,055.9	1	7	8	8	0.000254	0.178	583
14	apolipoprotein B mRNA editing enzyme, catalytic polypeptide-like 3B [Bos taurus]	NP_001333052.1	24,684.5	0.952	1	1	1	3.18e-05	0.0842	202
14	general vesicular transport factor p115 isoform X3 [Bos taurus]	XP_005208129.1	107,975.5	1	15	18	18	0.000572	0.229	965
14	mitochondrial import inner membrane translocase subunit TIM50 precursor [Bos taurus]	NP_001030196.1	40,110.1	1	3	3	3	9.54e-05	0.121	355
14	guanine nucleotide-binding protein-like 1 [Bos taurus]	NP_001096742.1	68,716.3	0.952	1	1	1	3.18e-05	0.0165	607
14	reticulon-4 isoform 2 [Bos taurus]	NP_001106692.1,XP_005212628.1,XP_005212629.1	40,958.2	1	5	6	6	0.000191	0.282	379
14	exocyst complex component 7 [Bos taurus]	NP_001029422.1,XP_005221208.1,XP_005221209.1,XP_005221210.1,XP_005221211.1,XP_005221212.1,XP_010814812.1,XP_010814813.1,XP_024835532.1,XP_024835533.1	74,836.6	0.952	1	1	1	3.18e-05	0.026	653
14	proteasome subunit beta type-6 precursor [Bos taurus]	NP_001029541.1	25,542.3	0.952	1	1	1	3.18e-05	0.046	239
14	src substrate cortactin [Bos taurus]	NP_001068755.1,XP_005227374.1	60,264.8	1	15	15	15	0.000477	0.342	538
14	pyruvate dehydrogenase protein X component precursor [Bos taurus]	NP_001069219.1	53,887.3	0.952	1	1	1	3.18e-05	0.0279	501
14	elongation factor 1-gamma [Bos taurus]	NP_001035577.1	50,378.8	1	7	7	8	0.000254	0.152	440
14	AP-2 complex subunit alpha-2 isoform X1 [Bos taurus]	XP_024842891.1	103,642.3	0.989	0	0	11	0.00035	0.157	937
14	signal recognition particle receptor subunit alpha [Bos taurus]	NP_001068590.1	69,897.8	1	10	10	10	0.000318	0.189	639
14	NEDD8-conjugating enzyme Ubc12 [Bos taurus]	NP_001076972.1	20,900.9	0.999	1	1	1	3.18e-05	0.0874	183
14	LIM domain-containing protein 1 [Bos taurus]	NP_001180092.1	71,885.2	1	7	8	8	0.000254	0.212	674
14	CD2-associated protein isoform X3 [Bos taurus]	XP_010816509.1	62,751.8	0.998	0	0	7	0.000223	0.172	564
14	N-alpha-acetyltransferase 50 [Bos taurus]	NP_001069218.1,XP_005201367.1,XP_005201368.1,XP_015326610.1	19,398.9	0.952	1	1	1	3.18e-05	0.0651	169
14	mitochondrial proton/calcium exchanger protein precursor [Bos taurus]	NP_001069082.1	81,819.7	1	6	6	6	0.000191	0.134	732
14	putative tRNA (cytidine(32)/guanosine(34)-2'-O)-methyltransferase [Bos taurus]	NP_001071402.1,XP_005228183.1,XP_005228184.1,XP_005228186.1,XP_024843763.1,XP_024843765.1,XP_024843766.1	33,494.5	1	3	3	3	9.54e-05	0.225	307
14	beta/gamma crystallin domain-containing protein 1 isoform X2 [Bos taurus]	XP_010806765.1	219,002.5	1	29	46	46	0.00146	0.273	2015
14	cytochrome b-c1 complex subunit 1, mitochondrial precursor [Bos taurus]	NP_777054.1	52,735.7	0.996	0	0	9	0.000286	0.262	480
14	40S ribosomal protein S5 [Bos taurus]	NP_001015531.1	22,877.0	1	5	6	8	0.000254	0.338	204
14	amidophosphoribosyltransferase isoform X1 [Bos taurus]	XP_015327102.1	52,899.4	1	1	1	29	0.000922	0.455	473
14	cytochrome b-245 heavy chain [Bos taurus]	NP_776460.1	65,644.7	1	1	1	2	6.36e-05	0.0316	570
14	PEST proteolytic signal-containing nuclear protein [Bos taurus]	NP_001033294.1	18,988.5	0.952	1	2	2	6.36e-05	0.0899	178
14	receptor-interacting serine/threonine-protein kinase 2 isoform X1 [Bos taurus]	XP_005215727.1	57,753.4	1	1	1	3	9.54e-05	0.098	510
14	rac GTPase-activating protein 1 isoform X2 [Bos taurus]	XP_002687324.1,XP_005206411.1,XP_010803316.1,XP_024848210.1,XP_024848212.1	70,821.5	0.952	1	1	1	3.18e-05	0.0253	632
14	myosin regulatory light polypeptide 9 [Bos taurus]	NP_001068702.1	19,846.1	1	4	4	21	0.000668	0.622	172
14	arfaptin-1 [Bos taurus]	NP_001077119.1,XP_015330819.1,XP_024832870.1,XP_024832871.1,XP_024832872.1,XP_024832874.1,XP_024832875.1,XP_024832876.1,XP_024832878.1,XP_024832879.1	41,704.2	1	3	3	3	9.54e-05	0.161	373
14	protein Spindly isoform X2 [Bos taurus]	XP_005221442.1,XP_024837041.1,XP_024837042.1,XP_024837043.1,XP_024837044.1	69,596.0	1	1	1	2	6.36e-05	0.0348	603
14	eukaryotic initiation factor 4A-III [Bos taurus]	NP_001039653.1	46,842.4	1	4	5	8	0.000254	0.207	411
14	phosphatidylinositol 4-phosphate 3-kinase C2 domain-containing subunit beta isoform X2 [Bos taurus]	XP_024832394.1	184,101.6	1	6	7	7	0.000223	0.0661	1634
14	cytochrome b5 type B [Bos taurus]	NP_001157254.1	16,278.3	0.952	1	1	1	3.18e-05	0.233	146
14	DNA replication licensing factor MCM6 [Bos taurus]	NP_001039699.1	92,931.8	1	3	3	3	9.54e-05	0.0426	821
14	MMS19 nucleotide excision repair protein homolog isoform X1 [Bos taurus]	XP_005225615.1	113,114.5	1	2	2	2	6.36e-05	0.0194	1030
14	peptidyl-tRNA hydrolase 2, mitochondrial isoform X1 [Bos taurus]	XP_005219951.1	19,290.7	1	2	3	3	9.54e-05	0.162	179
14	thioredoxin-like protein 1 [Bos taurus]	NP_001071354.1,XP_005224197.1	32,295.6	1	14	25	28	0.00089	0.661	289
14	heterogeneous nuclear ribonucleoprotein U-like protein 1 [Bos taurus]	NP_001076935.1	96,031.7	1	4	4	4	0.000127	0.0618	858
14	neutrophil cytosol factor 4 [Bos taurus]	NP_001039448.1	39,368.7	0.995	1	1	2	6.36e-05	0.0531	339
14	exportin-T [Bos taurus]	NP_001193005.1,XP_015326594.1	110,123.1	1	2	2	2	6.36e-05	0.0218	962
14	extended synaptotagmin-1 [Bos taurus]	NP_001071411.1	123,030.9	1	14	14	14	0.000445	0.182	1106
14	protein transport protein Sec24B isoform X1 [Bos taurus]	XP_002688127.5,XP_003586227.4	157,336.8	1	6	7	13	0.000413	0.0864	1459
14	major histocompatibility complex, class I precursor [Bos taurus]	NP_001070309.1	41,402.4	0.998	1	1	3	9.54e-05	0.105	353
14	ARF GTPase-activating protein GIT2 isoform X7 [Bos taurus]	XP_010812224.1	72,069.5	1	1	1	17	0.000541	0.395	646
14	RELT-like protein 1 precursor [Bos taurus]	NP_001071566.1,XP_024849231.1	29,245.7	0.952	1	1	1	3.18e-05	0.0443	271
14	myotubularin-related protein 9 [Bos taurus]	NP_001094657.1	63,487.7	1	2	2	2	6.36e-05	0.0401	549
14	serine/threonine-protein phosphatase 4 catalytic subunit [Bos taurus]	NP_001092578.1	35,080.4	0.999	1	1	1	3.18e-05	0.0619	307
14	LOW QUALITY PROTEIN: nuclear RNA export factor 3 [Bos taurus]	XP_024844964.1	58,434.3	1	2	3	7	0.000223	0.174	518
14	RING finger and CHY zinc finger domain-containing protein 1 [Bos taurus]	NP_001077223.1	30,168.1	1	2	2	2	6.36e-05	0.092	261
14	LOW QUALITY PROTEIN: 60S ribosomal protein L5-like [Bos taurus]	XP_024838075.1	34,339.4	1	6	6	7	0.000223	0.32	297
14	alpha-actinin-1 [Bos taurus]	NP_001030428.1,XP_005212033.1,XP_005212035.1,XP_005212036.1	102,984.0	1	15	17	33	0.00105	0.419	892
14	TBC1 domain family member 9B isoform X6 [Bos taurus]	XP_024849961.1,XP_024849962.1	120,675.9	0.952	1	1	1	3.18e-05	0.015	1065
14	microtubule-actin cross-linking factor 1 isoform X16 [Bos taurus]	XP_024842333.1	847,166.2	1	9	9	9	0.000286	0.0208	7485
14	synembryn-A [Bos taurus]	NP_001015627.1	59,500.1	1	2	2	2	6.36e-05	0.0396	530
14	ras-related protein Rab-18 [Bos taurus]	NP_001068967.1	22,991.5	1	2	2	2	6.36e-05	0.112	206
14	tropomyosin alpha-1 chain isoform X8 [Bos taurus]	XP_024853019.1	28,508.6	0.953	1	1	13	0.000413	0.253	245
14	60S ribosomal protein L23a [Bos taurus]	NP_001039423.1	17,696.2	1	4	4	4	0.000127	0.282	156
14	coiled-coil domain-containing protein 6 [Bos taurus]	XP_024842681.1	53,371.0	1	8	8	8	0.000254	0.281	477
14	protein misato homolog 1 [Bos taurus]	NP_001039873.1	62,277.5	1	4	4	4	0.000127	0.0787	572
14	vasodilator-stimulated phosphoprotein isoform X3 [Bos taurus]	XP_010813345.1	40,206.3	1	2	2	29	0.000922	0.664	381
14	nuclear pore complex protein Nup155 [Bos taurus]	NP_001179036.1	155,187.8	1	3	3	3	9.54e-05	0.0446	1391
14	protein NDRG1 [Bos taurus]	NP_001030181.2,XP_010810222.1	41,656.8	1	3	3	3	9.54e-05	0.182	384
14	TA_TaC12_002650.t1|allStrains277|TA21355	TA_TaC12_002650.t1|allStrains277|TA21355	31,431.9	0.99	1	1	1	3.18e-05	0.0381	290
14	AP-3 complex subunit mu-1 isoform X1 [Bos taurus]	XP_005226428.1,XP_005226429.1,XP_005226430.1	46,940.0	1	4	4	4	0.000127	0.136	418
14	eukaryotic translation initiation factor 4E [Bos taurus]	NP_776735.2	25,079.5	1	3	3	3	9.54e-05	0.115	217
14	CD44 antigen precursor [Bos taurus]	NP_776438.2,XP_005216411.1,XP_005216413.1,XP_005216414.1,XP_005216415.1,XP_005216416.1,XP_005216417.1,XP_005216418.1,XP_005216421.1,XP_015330326.1,XP_015330327.1,XP_015330328.1,XP_015330329.1,XP_024830748.1,XP_024830749.1,XP_024830750.1	40,086.7	0.952	1	1	1	3.18e-05	0.0326	368
14	desmoplakin [Bos taurus]	NP_001179297.1	332,390.6	0.991	2	2	2	6.36e-05	0.00762	2889
14	protein SET [Bos taurus]	NP_001033653.1,XP_010819218.1	32,117.4	0.952	1	1	1	3.18e-05	0.0469	277
14	uncharacterized protein LOC516742 [Bos taurus]	XP_015318508.1	32,626.4	0.994	0	0	11	0.00035	0.226	292
14	endoplasmin precursor [Bos taurus]	NP_777125.1	92,429.4	1	8	9	12	0.000382	0.152	804
14	WD repeat-containing protein 1 [Bos taurus]	NP_001039811.1	66,257.2	1	4	4	4	0.000127	0.0858	606
14	HAUS augmin-like complex subunit 5 isoform X1 [Bos taurus]	XP_005218988.2	71,585.7	0.952	1	1	1	3.18e-05	0.0269	633
14	docking protein 2 [Bos taurus]	NP_001095472.1	45,729.8	1	6	6	6	0.000191	0.22	413
14	TAR DNA-binding protein 43 [Bos taurus]	NP_001039950.2	44,592.5	0.999	1	1	1	3.18e-05	0.0435	414
14	dynactin subunit 1 [Bos taurus]	NP_001092404.1	136,804.2	1	2	2	2	6.36e-05	0.0153	1239
14	U2 small nuclear ribonucleoprotein A' [Bos taurus]	NP_001092418.1	28,371.0	0.952	1	1	1	3.18e-05	0.0549	255
14	tuberin isoform X4 [Bos taurus]	XP_010817500.3,XP_015315737.2,XP_015315738.2,XP_015315741.2,XP_015315742.2,XP_024841203.1,XP_024841206.1	201,237.0	0.952	1	1	1	3.18e-05	0.00717	1814
14	WASH complex subunit 1 [Bos taurus]	NP_001098876.1	50,773.8	1	3	3	3	9.54e-05	0.0977	471
14	acetyl-coenzyme A synthetase, cytoplasmic [Bos taurus]	NP_001098809.1	78,734.8	0.952	1	1	1	3.18e-05	0.0228	701
14	signal transducer and activator of transcription 1-alpha/beta isoform X1 [Bos taurus]	XP_005202627.2,XP_005202630.1,XP_024856465.1	87,100.7	1	26	34	34	0.00108	0.427	749
14	eukaryotic translation initiation factor 2A [Bos taurus]	NP_001095753.1	65,206.2	1	3	3	3	9.54e-05	0.094	585
14	rab3 GTPase-activating protein non-catalytic subunit [Bos taurus]	NP_001179128.1	155,621.2	1	5	5	5	0.000159	0.0453	1392
14	glucocorticoid receptor [Bos taurus]	NP_001193563.1,XP_005209585.1,XP_005209586.1,XP_005209587.1,XP_005209588.1,XP_024849605.1,XP_024849606.1,XP_024849607.1,XP_024849608.1	86,061.5	1	7	8	8	0.000254	0.137	781
14	peptidyl-prolyl cis-trans isomerase FKBP4 [Bos taurus]	NP_001029494.1	51,530.4	1	6	6	6	0.000191	0.159	459
14	regulator of microtubule dynamics protein 3 [Bos taurus]	NP_001069147.1,XP_005211622.1,XP_010807472.1	51,906.4	1	3	3	3	9.54e-05	0.113	471
14	ATP-binding cassette sub-family F member 1 [Bos taurus]	NP_001193838.1	95,977.7	1	7	7	7	0.000223	0.124	845
14	eukaryotic translation initiation factor 3 subunit E [Bos taurus]	NP_001029775.1	52,192.6	1	4	4	4	0.000127	0.0809	445
14	biotin--protein ligase isoform X1 [Bos taurus]	XP_005202184.1	95,575.7	0.952	1	1	1	3.18e-05	0.0126	872
14	malate dehydrogenase, peroxisomal isoform MDH1x [Bos taurus]	NP_001307248.1	38,866.0	1	5	5	5	0.000159	0.206	355
14	bridging integrator 2 [Bos taurus]	NP_001076904.1	57,457.6	1	9	9	11	0.00035	0.237	519
14	60S ribosomal protein L27a [Bos taurus]	NP_001019642.1	16,577.4	1	4	6	6	0.000191	0.311	148
14	destrin [Bos taurus]	NP_001015586.1	18,506.2	0.952	1	1	1	3.18e-05	0.0788	165
14	plasminogen activator inhibitor 1 RNA-binding protein [Bos taurus]	NP_001039914.1	18,444.3	1	3	7	7	0.000223	0.267	176
14	60S ribosomal protein L27 [Bos taurus]	NP_001029223.1	15,798.4	1	4	7	7	0.000223	0.36	136
14	60S ribosomal protein L30 [Bos taurus]	NP_001029606.1	12,784.7	1	3	5	5	0.000159	0.409	115
14	spermatogenesis-associated protein 2 [Bos taurus]	NP_001179609.1,XP_005214800.1,XP_005214801.1,XP_010809790.1,XP_024856440.1	57,383.8	1	10	13	13	0.000413	0.246	517
14	ubiquitin carboxyl-terminal hydrolase 47 isoform X2 [Bos taurus]	XP_005215991.1,XP_024830948.1	154,905.0	1	16	17	17	0.000541	0.163	1355
14	TA_TaC12_029710.t1|allStrains2046|TA17250	TA_TaC12_029710.t1|allStrains2046|TA17250	21,775.2	0.952	1	1	1	3.18e-05	0.0556	199
14	protein arginine N-methyltransferase 7 isoform X2 [Bos taurus]	XP_005218626.1,XP_024833967.1,XP_024833968.1,XP_024833969.1	79,291.9	1	2	2	2	6.36e-05	0.03	700
14	ATP-dependent RNA helicase DDX39A [Bos taurus]	NP_001029924.1,XP_015327438.1	49,143.6	1	3	3	6	0.000191	0.15	427
14	eukaryotic translation initiation factor 4H [Bos taurus]	NP_001069220.1	25,219.7	1	2	2	2	6.36e-05	0.162	228
14	calcium-regulated heat-stable protein 1 [Bos taurus]	NP_001039416.1,XP_010817373.1,XP_024840492.1,XP_024840493.1,XP_024840494.1	15,890.4	0.952	1	1	1	3.18e-05	0.109	147
14	tyrosine-protein phosphatase non-receptor type 23 isoform X1 [Bos taurus]	XP_024838517.1	173,753.9	1	14	14	14	0.000445	0.126	1595
14	E3 ubiquitin-protein ligase ZNF598 isoform X3 [Bos taurus]	XP_003587855.1,XP_024840875.1,XP_024840876.1,XP_024840877.1	98,806.6	0.952	1	2	2	6.36e-05	0.0166	905
14	prohibitin-2 [Bos taurus]	NP_001039663.1	33,358.8	1	5	5	5	0.000159	0.221	299
14	disco-interacting protein 2 homolog B [Bos taurus]	NP_001179238.1	171,480.3	1	2	2	2	6.36e-05	0.0235	1575
14	signal transducer and activator of transcription 4 isoform X3 [Bos taurus]	XP_024857213.1	82,488.0	1	18	25	25	0.000795	0.322	718
14	TGF-beta-activated kinase 1 and MAP3K7-binding protein 2 [Bos taurus]	NP_001179301.1,XP_005211092.1,XP_024852563.1	76,327.5	0.956	1	1	1	3.18e-05	0.0216	693
14	ADP-ribosylation factor GTPase-activating protein 1 isoform X2 [Bos taurus]	XP_005214647.1,XP_005214650.1,XP_024856178.1	45,438.2	1	3	4	4	0.000127	0.141	417
14	L-lactate dehydrogenase B chain isoform LDHB [Bos taurus]	NP_776525.2	36,723.8	1	9	10	12	0.000382	0.353	334
14	leucine-rich repeat-containing protein 59 [Bos taurus]	NP_001029750.1	34,880.4	1	5	5	5	0.000159	0.275	306
14	DNA mismatch repair protein Mlh1 isoform X1 [Bos taurus]	XP_005222547.1	82,097.4	0.952	1	1	1	3.18e-05	0.0218	735
14	GRIP1-associated protein 1 isoform X4 [Bos taurus]	XP_024843729.1	97,418.5	1	4	4	4	0.000127	0.0811	851
14	actin-related protein 2/3 complex subunit 1A [Bos taurus]	NP_001068827.1,XP_005225118.1	41,539.2	0.952	1	1	1	3.18e-05	0.0324	370
14	ADP/ATP translocase 2 [Bos taurus]	NP_777084.1	32,956.6	1	2	3	24	0.000763	0.453	298
14	40S ribosomal protein S26 [Bos taurus]	NP_001015561.1	13,015.5	1	2	2	4	0.000127	0.443	115
14	AP-3 complex subunit delta-1 [Bos taurus]	NP_776423.3	136,393.2	1	1	1	14	0.000445	0.145	1207
14	TNF receptor-associated factor 1 [Bos taurus]	NP_001179730.1,XP_005210651.1,XP_005210652.1,XP_005210654.1,XP_005210655.1,XP_010806621.1,XP_010806622.1,XP_015328211.1	45,887.3	1	3	3	3	9.54e-05	0.0964	415
14	transportin-1 [Bos taurus]	NP_001070008.1,XP_024837175.1,XP_024837176.1	101,341.8	1	5	5	6	0.000191	0.0787	890
14	xaa-Pro aminopeptidase 1 [Bos taurus]	NP_001069070.1,XP_005225786.1,XP_005225789.1,XP_005225790.1,XP_005225791.1,XP_010818332.1,XP_015316219.1	69,791.5	1	5	5	6	0.000191	0.12	623
14	10 kDa heat shock protein, mitochondrial [Bos taurus]	NP_776771.1	10,931.8	1	2	2	2	6.36e-05	0.186	102
14	S-adenosylmethionine synthase [Bos taurus]	NP_001094601.1	43,691.0	1	5	5	7	0.000223	0.235	395
14	sequestosome-1 [Bos taurus]	NP_788814.1	47,870.5	1	14	21	23	0.000731	0.641	440
14	probable ATP-dependent RNA helicase DDX5 [Bos taurus]	NP_001178324.1	69,149.7	1	10	11	14	0.000445	0.252	614
14	cytochrome b-c1 complex subunit 9 [Bos taurus]	NP_001107195.1	7,458.0	1	2	2	2	6.36e-05	0.375	64
14	hsp90 co-chaperone Cdc37 [Bos taurus]	NP_001030415.1	44,580.2	1	6	6	6	0.000191	0.247	380
14	adseverin [Bos taurus]	NP_776602.1	80,772.5	1	21	33	34	0.00108	0.473	715
14	shootin-1 isoform X1 [Bos taurus]	XP_003587946.2	71,230.0	1	20	24	24	0.000763	0.404	628
14	heterogeneous nuclear ribonucleoprotein F [Bos taurus]	NP_001014860.1,XP_005226303.1,XP_005226304.1,XP_005226306.1,XP_005226307.1,XP_005226309.1,XP_010818757.1,XP_015316432.1,XP_024842384.1,XP_024842385.1,XP_024842386.1,XP_024842387.1,XP_024842388.1	45,689.0	1	5	7	11	0.00035	0.251	414
14	60S ribosomal protein L35 [Bos taurus]	NP_001029667.1	14,566.5	1	2	2	2	6.36e-05	0.187	123
14	cystathionine gamma-lyase [Bos taurus]	NP_001019738.1,XP_005204538.1	44,406.4	0.999	1	1	1	3.18e-05	0.084	405
14	TA_TaC12_024610.t1|allStrains1206|TA04450	TA_TaC12_024610.t1|allStrains1206|TA04450	62,968.3	1	3	3	3	9.54e-05	0.0806	547
14	dehydrogenase/reductase SDR family member 1 [Bos taurus]	NP_001039759.1	34,019.9	0.952	1	1	1	3.18e-05	0.0609	312
14	pleckstrin homology domain-containing family O member 2 [Bos taurus]	NP_001069751.1	54,118.4	1	2	2	2	6.36e-05	0.0741	499
14	annexin A6 [Bos taurus]	NP_001096694.1,XP_005209618.1,XP_010805730.1,XP_024849644.1	75,911.8	1	1	1	23	0.000731	0.37	673
14	protein-tyrosine kinase 2-beta [Bos taurus]	NP_001095722.1,XP_024851681.1,XP_024851682.1	115,690.9	1	6	6	6	0.000191	0.0823	1009
14	pyrroline-5-carboxylate reductase 2 [Bos taurus]	NP_001068649.1	33,630.7	0.952	1	1	1	3.18e-05	0.0531	320
14	TIP41-like protein [Bos taurus]	NP_001073083.1,XP_005203459.1,XP_015316542.1	28,162.1	1	7	8	8	0.000254	0.517	242
14	60S ribosomal protein L14 [Bos taurus]	NP_001029846.1	23,436.6	1	4	6	6	0.000191	0.21	214
14	myosin-9 [Bos taurus]	NP_001179691.2	227,209.3	1	175	533	1167	0.0371	0.727	1965
14	tight junction protein ZO-1 isoform X6 [Bos taurus]	XP_024837775.1,XP_024837778.1,XP_024837780.1	195,535.2	1	22	24	24	0.000763	0.229	1763
14	interleukin-1 receptor-associated kinase 3 isoform X1 [Bos taurus]	XP_024847361.1	69,239.0	1	3	3	3	9.54e-05	0.0797	615
14	protein TFG [Bos taurus]	NP_001179905.1	43,350.2	1	6	7	7	0.000223	0.324	401
14	protein transport protein Sec16A isoform X3 [Bos taurus]	XP_002691705.1,XP_005213521.1,XP_005213522.1,XP_024855407.1,XP_024855409.1	246,280.7	1	21	23	23	0.000731	0.16	2328
14	regulatory solute carrier protein family 1 member 1 isoform X1 [Bos taurus]	XP_005217265.1,XP_015330685.1	110,261.7	0.952	1	1	1	3.18e-05	0.00881	1021
14	3-phosphoinositide-dependent protein kinase 1 [Bos taurus]	XP_024841057.1	63,296.7	0.952	1	1	1	3.18e-05	0.0233	557
14	protein phosphatase Slingshot homolog 3 [Bos taurus]	NP_001095476.1	71,168.0	0.999	1	1	2	6.36e-05	0.0462	649
14	tight junction protein ZO-2 isoform X1 [Bos taurus]	XP_005210064.2	132,136.6	1	9	11	21	0.000668	0.196	1178
14	rho GDP-dissociation inhibitor 1 [Bos taurus]	NP_788823.1,XP_005221068.2,XP_024835430.1	32,797.2	1	7	8	8	0.000254	0.426	299
14	heat shock protein HSP 90-beta [Bos taurus]	NP_001073105.1	83,256.2	1	20	38	74	0.00235	0.536	724
14	alpha-synuclein [Bos taurus]	NP_001029213.1,XP_005207811.1,XP_005207812.1,XP_005207813.1,XP_005207814.1,XP_005207815.1	14,507.2	1	8	13	13	0.000413	0.771	140
14	7-dehydrocholesterol reductase [Bos taurus]	NP_001014927.1,XP_024842887.1,XP_024842888.1,XP_024842889.1,XP_024842890.1	54,273.1	1	4	5	5	0.000159	0.122	475
14	mitochondrial import inner membrane translocase subunit TIM44 [Bos taurus]	NP_001179583.1	51,447.4	1	3	3	3	9.54e-05	0.0815	454
14	26S proteasome non-ATPase regulatory subunit 6 [Bos taurus]	NP_001029821.1	45,535.3	0.999	1	1	1	3.18e-05	0.0386	389
14	catenin alpha-1 [Bos taurus]	NP_001030443.1,XP_024850067.1,XP_024850068.1,XP_024850070.1	100,135.0	1	4	4	4	0.000127	0.0762	906
14	40S ribosomal protein S18 [Bos taurus]	NP_001028786.1	17,719.3	1	7	8	8	0.000254	0.342	152
14	afadin isoform X10 [Bos taurus]	XP_024852913.1,XP_024852915.1	201,350.0	1	2	2	40	0.00127	0.299	1790
14	rho GTPase-activating protein 35 [Bos taurus]	NP_001179327.1,XP_024834226.1	170,504.8	1	22	23	23	0.000731	0.206	1500
14	TA_TaC12_011160.t1|allStrains2710|TA09615	TA_TaC12_011160.t1|allStrains2710|TA09615	85,569.5	0.952	1	1	1	3.18e-05	0.0159	756
14	leucine-rich repeat flightless-interacting protein 2 isoform X13 [Bos taurus]	XP_005222477.1,XP_005222481.1	73,995.4	1	0	0	14	0.000445	0.213	656
14	TA_TaC12_010070.t1|allStrains1677|TA16185	TA_TaC12_010070.t1|allStrains1677|TA16185	36,433.2	1	2	2	2	6.36e-05	0.0629	319
14	fatty acid-binding protein, epidermal [Bos taurus]	NP_776740.1	15,073.9	1	6	6	6	0.000191	0.519	135
14	type 1 phosphatidylinositol 4,5-bisphosphate 4-phosphatase [Bos taurus]	NP_001069827.1,XP_005211568.1	29,437.4	0.952	1	1	1	3.18e-05	0.0794	277
14	transcription intermediary factor 1-beta isoform X1 [Bos taurus]	XP_024834019.1,XP_024834020.1,XP_024834021.1,XP_024834022.1	92,781.3	1	3	3	3	9.54e-05	0.0376	877
14	nuclear factor NF-kappa-B p100 subunit [Bos taurus]	NP_001095571.1,XP_024841414.1,XP_024841415.1	96,964.6	1	0	0	21	0.000668	0.316	900
14	calpain-2 catalytic subunit precursor [Bos taurus]	NP_001096556.1	79,938.7	1	2	2	2	6.36e-05	0.0443	700
14	protein SGT1 homolog isoform X1 [Bos taurus]	XP_005213688.1,XP_024855630.1	37,988.0	1	6	9	9	0.000286	0.255	337
14	leucine--tRNA ligase, cytoplasmic [Bos taurus]	NP_001095962.1	134,819.8	1	10	10	10	0.000318	0.11	1176
14	DNA polymerase delta subunit 3 [Bos taurus]	NP_001161376.1,XP_010810999.1,XP_010811000.1	51,379.4	0.995	1	1	1	3.18e-05	0.028	464
14	protein-associating with the carboxyl-terminal domain of ezrin [Bos taurus]	NP_001068741.2,XP_005216949.2	81,109.5	1	2	2	2	6.36e-05	0.03	734
14	nuclear fragile X mental retardation-interacting protein 2 [Bos taurus]	XP_002695718.2	76,280.7	1	7	7	7	0.000223	0.214	697
14	protein pelota homolog [Bos taurus]	NP_001029738.1	43,549.5	0.952	1	1	1	3.18e-05	0.0363	386
14	ras-related GTP-binding protein C [Bos taurus]	NP_001069924.1	44,293.5	1	3	3	3	9.54e-05	0.0827	399
14	unconventional myosin-XIX [Bos taurus]	NP_001019672.2	105,506.6	1	2	2	2	6.36e-05	0.0391	947
14	src kinase-associated phosphoprotein 2 [Bos taurus]	NP_001033303.1	40,840.8	1	8	10	10	0.000318	0.324	358
14	guanine nucleotide-binding protein-like 3 isoform X1 [Bos taurus]	XP_002697062.2,XP_005223050.2	61,726.9	0.99	1	1	1	3.18e-05	0.0256	547
14	ras-related protein Rab-10 [Bos taurus]	NP_001094758.1	22,542.1	1	2	3	6	0.000191	0.225	200
14	myosin phosphatase Rho-interacting protein isoform X9 [Bos taurus]	XP_024836027.1	198,902.7	1	11	11	29	0.000922	0.231	1779
14	cullin-4B isoform X4 [Bos taurus]	XP_002699556.2,XP_010819677.1,XP_015316904.1,XP_024844615.1	103,162.8	1	2	2	6	0.000191	0.0653	903
14	D-3-phosphoglycerate dehydrogenase [Bos taurus]	NP_001030189.1	56,451.4	1	9	10	10	0.000318	0.265	533
14	retinol dehydrogenase 11 [Bos taurus]	XP_005212137.1	37,807.5	1	5	5	5	0.000159	0.203	340
14	calcium/calmodulin-dependent protein kinase type II subunit delta isoform X1 [Bos taurus]	XP_005207681.1,XP_005207683.1,XP_005207687.1,XP_010804206.1	61,334.4	1	1	1	2	6.36e-05	0.0643	544
14	transaldolase [Bos taurus]	NP_001030360.2,XP_005227396.1	37,682.7	1	2	2	2	6.36e-05	0.0801	337
14	vacuolar protein sorting-associated protein 37A [Bos taurus]	NP_001039626.1	44,250.6	1	5	6	6	0.000191	0.186	397
14	golgin subfamily A member 3 isoform X2 [Bos taurus]	XP_002694493.2,XP_005217767.1,XP_024833403.1	163,064.1	1	8	8	8	0.000254	0.0721	1456
14	heat shock protein HSP 90-alpha [Bos taurus]	NP_001012688.1	84,734.2	1	18	21	51	0.00162	0.487	733
14	phosphoserine aminotransferase [Bos taurus]	NP_001095620.1	40,529.7	1	3	3	3	9.54e-05	0.0919	370
14	nucleosome assembly protein 1-like 1 [Bos taurus]	NP_001092685.1,XP_015326352.1,XP_024848093.1	45,376.8	1	7	9	11	0.00035	0.261	391
14	exocyst complex component 4 [Bos taurus]	NP_001095677.1	110,484.2	0.999	1	1	1	3.18e-05	0.0154	975
14	choline kinase alpha isoform X1 [Bos taurus]	XP_024843305.1,XP_024843306.1,XP_024843307.1,XP_024843308.1,XP_024843309.1	53,498.5	0.952	1	1	1	3.18e-05	0.0297	472
14	tumor protein D54 isoform X1 [Bos taurus]	XP_005214838.1,XP_005214843.1,XP_005214845.1	24,912.4	1	2	2	2	6.36e-05	0.0961	229
14	methylsterol monooxygenase 1 [Bos taurus]	NP_001092333.1,XP_005217482.1,XP_005217483.1	35,061.9	1	3	3	3	9.54e-05	0.113	293
14	nuclear migration protein nudC [Bos taurus]	NP_001069075.1	38,243.3	1	25	40	43	0.00137	0.566	332
14	KH domain-containing, RNA-binding, signal transduction-associated protein 1 [Bos taurus]	NP_001039907.1	48,208.2	0.998	1	1	2	6.36e-05	0.0316	443
14	ATP-binding cassette sub-family F member 2 [Bos taurus]	NP_001039601.1,XP_005205889.1,XP_024846397.1	71,477.8	1	13	16	16	0.000509	0.237	625
14	B-cell lymphoma/leukemia 10 [Bos taurus]	NP_001071496.1	25,956.5	0.998	2	2	2	6.36e-05	0.187	230
14	ribosome maturation protein SBDS [Bos taurus]	NP_001029611.1	28,718.8	1	3	3	3	9.54e-05	0.144	250
14	protein transport protein Sec23B [Bos taurus]	NP_001029798.1,XP_005214413.1,XP_005214414.1,XP_005214415.1,XP_005214418.1,XP_005214419.1,XP_005214420.1,XP_015329520.1,XP_024856489.1	86,464.1	1	15	19	26	0.000827	0.322	767
14	heme oxygenase 2 [Bos taurus]	NP_001030259.2,XP_024840534.1	37,556.7	0.952	1	1	1	3.18e-05	0.0269	334
14	calcium-binding mitochondrial carrier protein Aralar1 [Bos taurus]	NP_001094664.1,XP_005202403.1	74,531.9	1	5	5	7	0.000223	0.13	675
14	formin-binding protein 1-like isoform X2 [Bos taurus]	XP_002686273.3,XP_010801633.1	64,002.8	1	21	31	34	0.00108	0.499	551
14	protein transport protein Sec24A [Bos taurus]	NP_001095319.1,XP_024849699.1	120,099.3	1	9	11	17	0.000541	0.143	1099
14	leupaxin [Bos taurus]	NP_001020253.1	43,044.9	1	5	5	5	0.000159	0.161	386
14	nardilysin [Bos taurus]	NP_001193920.1	140,733.4	0.952	1	1	1	3.18e-05	0.00812	1231
14	programmed cell death protein 6 [Bos taurus]	NP_001098967.1,XP_005221712.1	21,737.9	0.952	1	1	1	3.18e-05	0.0582	189
14	DNA-directed RNA polymerase II subunit RPB2 [Bos taurus]	NP_001092552.1	133,871.0	1	4	4	4	0.000127	0.0588	1174
14	protein phosphatase 1G [Bos taurus]	NP_777226.2	58,607.1	0.952	1	1	1	3.18e-05	0.0295	543
14	isoleucine--tRNA ligase, cytoplasmic [Bos taurus]	NP_001094539.1,XP_005210483.1	144,646.0	1	9	9	10	0.000318	0.0903	1262
14	matrin-3 [Bos taurus]	NP_001095956.1	93,828.3	0.999	2	2	2	6.36e-05	0.0332	844
14	myotubularin-related protein 6 [Bos taurus]	NP_001179679.2	71,593.5	1	7	7	7	0.000223	0.147	621
14	conserved oligomeric Golgi complex subunit 6 [Bos taurus]	NP_001030241.1	73,303.2	0.967	1	1	1	3.18e-05	0.0213	657
14	arginine--tRNA ligase, cytoplasmic [Bos taurus]	NP_001098808.1	75,564.0	1	12	14	15	0.000477	0.22	660
14	zinc finger CCHC domain-containing protein 3 [Bos taurus]	NP_001073703.1	43,683.5	1	9	11	11	0.00035	0.312	404
14	26S proteasome non-ATPase regulatory subunit 7 [Bos taurus]	NP_001029595.1	36,754.3	0.952	1	1	1	3.18e-05	0.0528	322
14	40S ribosomal protein S4 [Bos taurus]	NP_001030522.1	29,599.3	1	1	1	16	0.000509	0.479	263
14	cytoplasmic dynein 1 intermediate chain 2 [Bos taurus]	NP_001069351.1,XP_024830902.1,XP_024830903.1,XP_024830917.1,XP_024830929.1,XP_024830939.1	68,376.5	0.952	1	1	1	3.18e-05	0.0343	612
14	probable helicase with zinc finger domain isoform X1 [Bos taurus]	XP_024836899.1,XP_024836900.1,XP_024836901.1,XP_024836902.1,XP_024836903.1	217,305.4	1	2	2	3	9.54e-05	0.0129	1937
14	L-lactate dehydrogenase A chain [Bos taurus]	NP_776524.1,XP_005226796.1,XP_010819169.1	36,597.9	1	8	13	16	0.000509	0.44	332
14	immunoglobulin (CD79A) binding protein 1-like [Bos taurus]	NP_001098458.1	38,970.4	0.998	1	1	2	6.36e-05	0.133	339
14	40S ribosomal protein S13-like [Bos taurus]	XP_010801771.1	15,311.2	0.952	1	2	2	6.36e-05	0.0909	132
14	40S ribosomal protein S21 [Bos taurus]	NP_001035671.1,XP_005214907.1,XP_010809831.1	9,111.6	0.952	1	1	1	3.18e-05	0.217	83
14	histidine--tRNA ligase, cytoplasmic [Bos taurus]	NP_001039531.1,XP_024849853.1	57,287.2	1	3	3	10	0.000318	0.23	509
14	amidophosphoribosyltransferase [Bos taurus]	NP_001095845.1	59,841.9	1	2	8	37	0.00118	0.443	539
14	40S ribosomal protein S27 [Bos taurus]	NP_001091604.1	9,460.9	1	3	4	6	0.000191	0.31	84
14	SHC-transforming protein 1 isoform b [Bos taurus]	NP_001068773.1,NP_001157533.1,XP_005203729.1,XP_010801192.1,XP_010801193.1,XP_024842483.1,XP_024842487.1,XP_024842497.1,XP_024842505.1	51,631.6	1	9	10	10	0.000318	0.321	473
14	cytochrome c1, heme protein, mitochondrial [Bos taurus]	NP_001033179.1	35,297.5	1	5	5	5	0.000159	0.255	325
14	chloride intracellular channel protein 4 [Bos taurus]	NP_001073687.1	28,728.6	0.952	1	1	1	3.18e-05	0.0474	253
14	ataxin-2-like protein isoform X1 [Bos taurus]	XP_010817742.1	113,263.3	1	0	0	11	0.00035	0.172	1078
14	FGFR1 oncogene partner isoform X1 [Bos taurus]	XP_024852214.1	40,592.1	0.952	1	1	1	3.18e-05	0.0633	379
14	prostaglandin E synthase 3 [Bos taurus]	NP_001007807.2,XP_010803425.1	18,697.9	1	4	4	4	0.000127	0.319	160
14	spindle and kinetochore-associated protein 3 [Bos taurus]	NP_001103537.2	44,763.5	1	5	5	5	0.000159	0.213	403
14	ras-related protein Rab-32 [Bos taurus]	NP_001192879.1	24,890.3	1	2	2	2	6.36e-05	0.0978	225
14	lon protease homolog, mitochondrial precursor [Bos taurus]	NP_001015569.2	106,691.2	0.952	1	1	1	3.18e-05	0.0156	961
14	guanine nucleotide-binding protein subunit alpha-13 isoform X1 [Bos taurus]	XP_024836887.1	43,947.8	0.986	1	1	3	9.54e-05	0.0955	377
14	deoxyuridine 5'-triphosphate nucleotidohydrolase, mitochondrial isoform X1 [Bos taurus]	XP_005211858.2,XP_005211860.1	15,410.8	0.952	1	2	2	6.36e-05	0.121	141
14	60S ribosomal protein L10 [Bos taurus]	NP_777185.1	24,575.6	1	2	5	21	0.000668	0.416	214
14	ataxin-2-like protein isoform X2 [Bos taurus]	XP_024840774.1	111,994.9	0.985	0	0	11	0.00035	0.174	1065
14	uveal autoantigen with coiled-coil domains and ankyrin repeats protein [Bos taurus]	NP_776634.1,XP_010807164.1	161,303.6	1	4	4	4	0.000127	0.0321	1401
14	three-prime repair exonuclease 1 [Bos taurus]	NP_776900.2	33,163.4	0.952	1	2	2	6.36e-05	0.0444	315
14	lanosterol 14-alpha demethylase [Bos taurus]	NP_001020490.1	56,599.2	0.952	1	1	1	3.18e-05	0.0398	502
14	ADP/ATP translocase 1 [Bos taurus]	NP_777083.1	32,968.5	0.963	0	0	18	0.000572	0.312	298
14	ankycorbin isoform X2 [Bos taurus]	XP_024837275.1,XP_024837277.1	109,877.5	1	4	4	5	0.000159	0.0459	980
14	nuclear factor NF-kappa-B p105 subunit [Bos taurus]	NP_001069877.1	105,482.5	1	8	8	8	0.000254	0.12	969
14	cingulin [Bos taurus]	NP_001179715.1,XP_005203967.1,XP_005203968.1	136,091.6	1	2	2	2	6.36e-05	0.0184	1194
14	proteasome subunit beta type-9 precursor [Bos taurus]	NP_001029560.1,XP_005223283.1,XP_010816334.1	23,404.6	0.952	1	1	1	3.18e-05	0.0457	219
14	mitogen-activated protein kinase 14 [Bos taurus]	NP_001095644.1	41,494.6	1	2	2	3	9.54e-05	0.158	360
14	leucine-rich repeat flightless-interacting protein 1 isoform X50 [Bos taurus]	XP_024845501.1	93,122.9	1	38	51	53	0.00169	0.618	853
14	adenosylhomocysteinase [Bos taurus]	NP_001029487.1	47,638.9	1	3	3	3	9.54e-05	0.0926	432
14	dnaJ homolog subfamily A member 2 [Bos taurus]	NP_001035581.1	45,761.7	1	6	7	7	0.000223	0.167	412
14	microtubule-associated protein RP/EB family member 2 [Bos taurus]	NP_001029546.1,XP_024839983.1,XP_024839984.1,XP_024839985.1	36,988.4	0.952	1	1	1	3.18e-05	0.0552	326
14	proteasome subunit beta type-2 [Bos taurus]	NP_001015615.1	22,897.6	1	2	2	2	6.36e-05	0.119	201
14	active breakpoint cluster region-related protein isoform X1 [Bos taurus]	XP_005220161.3	133,548.5	1	15	19	19	0.000604	0.196	1191
14	dnaJ homolog subfamily A member 1 [Bos taurus]	NP_001015637.1	44,960.7	1	8	9	9	0.000286	0.345	397
14	calmodulin-regulated spectrin-associated protein 1 isoform X4 [Bos taurus]	XP_010808697.1,XP_024854175.1	172,825.4	1	2	3	3	9.54e-05	0.026	1574
14	eukaryotic translation initiation factor 1A, X-chromosomal [Bos taurus]	NP_001020500.1	16,489.3	0.952	1	1	1	3.18e-05	0.111	144
14	60S ribosomal protein L18a [Bos taurus]	NP_001028791.1	20,762.6	1	9	11	11	0.00035	0.375	176
14	vacuolar protein sorting-associated protein 8 homolog isoform X1 [Bos taurus]	XP_024851046.1,XP_024851049.1,XP_024851052.1	161,423.8	1	5	5	5	0.000159	0.0449	1426
14	proto-oncogene vav [Bos taurus]	NP_001071542.1	98,246.1	1	21	24	26	0.000827	0.344	844
14	glutaredoxin-3 [Bos taurus]	NP_001030273.1,XP_024841339.1	37,298.5	1	9	9	9	0.000286	0.32	334
14	negative elongation factor A [Bos taurus]	NP_001095823.1	57,405.2	0.971	1	1	1	3.18e-05	0.0188	533
14	CD97 antigen precursor [Bos taurus]	NP_788834.1,XP_005208660.1	80,322.9	0.952	1	1	1	3.18e-05	0.0177	734
14	proliferating cell nuclear antigen [Bos taurus]	NP_001029666.1	28,749.3	1	10	16	16	0.000509	0.548	261
14	protein arginine N-methyltransferase 5 [Bos taurus]	NP_001098844.1	72,630.0	1	4	4	4	0.000127	0.104	637
14	pre-mRNA 3'-end-processing factor FIP1 isoform X1 [Bos taurus]	XP_024848699.1,XP_024848701.1	63,626.0	0.962	0	0	3	9.54e-05	0.116	568
14	large subunit GTPase 1 homolog [Bos taurus]	NP_001039375.1	74,249.1	1	5	5	5	0.000159	0.113	652
14	synaptosomal-associated protein 29 [Bos taurus]	NP_001069427.1,XP_024833094.1	28,490.2	1	6	7	7	0.000223	0.403	258
14	TA_TaC12_035490.t1|allStrains708|TA10500	TA_TaC12_035490.t1|allStrains708|TA10500	68,032.1	1	2	2	7	0.000223	0.116	614
14	double-stranded RNA-specific adenosine deaminase isoform X7 [Bos taurus]	XP_010801272.1	130,455.3	1	0	0	6	0.000191	0.0698	1175
14	mid1-interacting protein 1 [Bos taurus]	NP_001069851.1,XP_005228351.1,XP_024844012.1	20,203.7	1	2	2	2	6.36e-05	0.154	182
14	presequence protease, mitochondrial isoform X2 [Bos taurus]	XP_002692237.2,XP_005214527.1	116,296.2	1	3	3	3	9.54e-05	0.0378	1031
14	mitochondrial pyruvate carrier 2 [Bos taurus]	NP_001180050.1,XP_024845484.1,XP_024845485.1	14,282.4	1	2	2	2	6.36e-05	0.173	127
14	adenylyl cyclase-associated protein 1 [Bos taurus]	NP_001030182.1,XP_005204711.1,XP_005204712.1,XP_005204713.1,XP_005204714.1,XP_005204715.1,XP_005204716.1	51,272.9	1	8	10	10	0.000318	0.326	472
14	elongator complex protein 4 isoform X1 [Bos taurus]	XP_010811049.1	49,136.9	1	12	13	13	0.000413	0.413	443
14	eukaryotic peptide chain release factor GTP-binding subunit ERF3B [Bos taurus]	NP_001192507.1	69,577.7	1	3	3	51	0.00162	0.382	631
14	interleukin-1 beta precursor [Bos taurus]	NP_776518.1	30,760.5	1	2	2	2	6.36e-05	0.0977	266
14	treacle protein isoform X1 [Bos taurus]	XP_002689339.2,XP_010805819.1	149,526.9	1	5	5	5	0.000159	0.0535	1458
14	60S ribosomal protein L39 [Bos taurus]	NP_001098925.1,XP_010810324.1,XP_010820323.1,XP_024831679.1	6,407.2	1	2	3	3	9.54e-05	0.235	51
14	elongator complex protein 6 [Bos taurus]	NP_001192669.1	29,553.8	1	6	7	7	0.000223	0.429	266
14	hematopoietic lineage cell-specific protein [Bos taurus]	NP_001030229.1	53,908.3	1	22	32	34	0.00108	0.485	485
14	ralA-binding protein 1 [Bos taurus]	XP_002697791.1,XP_005224359.1,XP_005224360.1,XP_010817258.1	73,720.3	1	3	3	3	9.54e-05	0.0724	635
14	protein FAM98B [Bos taurus]	XP_024853730.1	45,059.1	1	2	2	2	6.36e-05	0.0616	422
14	serine/threonine-protein phosphatase PP1-gamma catalytic subunit [Bos taurus]	NP_777006.1,XP_005217794.1	36,985.6	0.999	1	1	12	0.000382	0.396	323
14	tapasin precursor [Bos taurus]	NP_001039350.1	47,986.7	1	2	2	2	6.36e-05	0.0783	447
14	2',3'-cyclic-nucleotide 3'-phosphodiesterase isoform X1 [Bos taurus]	XP_005220718.1	47,306.8	1	10	11	11	0.00035	0.24	420
14	serine/threonine-protein kinase PAK 2 [Bos taurus]	NP_001193656.1,XP_024840012.1	58,048.2	1	24	47	86	0.00273	0.658	524
14	eukaryotic translation initiation factor 4B isoform X1 [Bos taurus]	XP_005206264.1	69,367.2	1	13	20	30	0.000954	0.257	615
14	serine/threonine-protein phosphatase 2A 65 kDa regulatory subunit A alpha isoform [Bos taurus]	NP_001032554.1	65,291.6	0.987	1	1	2	6.36e-05	0.0458	589
14	natural killer cell receptor 2B4 precursor [Bos taurus]	NP_001179279.1,XP_005203550.1,XP_010801055.1,XP_024843968.1	41,992.9	0.952	1	1	1	3.18e-05	0.0322	373
14	N-alpha-acetyltransferase 15, NatA auxiliary subunit [Bos taurus]	NP_001178248.1,XP_005217625.1	101,159.7	1	5	5	5	0.000159	0.0924	866
14	TBC1 domain family member 15 isoform X4 [Bos taurus]	XP_002687215.2,XP_024848133.1	77,353.4	1	7	8	8	0.000254	0.142	674
14	IST1 homolog isoform X3 [Bos taurus]	XP_005218560.2,XP_005218561.2,XP_024833835.1	39,826.1	1	4	4	4	0.000127	0.0934	364
14	cleavage and polyadenylation specificity factor subunit 5 [Bos taurus]	NP_001030408.1	26,228.1	0.952	1	1	1	3.18e-05	0.0529	227
14	protein SMG5 [Bos taurus]	NP_001077148.1,XP_024844107.1	113,759.7	0.99	2	2	2	6.36e-05	0.0138	1016
14	ras-related protein R-Ras2 [Bos taurus]	NP_001092480.1	23,399.6	1	5	5	8	0.000254	0.407	204
14	ena/VASP-like protein isoform X11 [Bos taurus]	XP_005222214.1,XP_010815530.1	45,258.1	1	1	1	6	0.000191	0.191	423
14	eukaryotic translation initiation factor 3 subunit L [Bos taurus]	NP_001030373.1	66,729.3	1	2	2	2	6.36e-05	0.0408	564
14	tRNA-splicing ligase RtcB homolog [Bos taurus]	NP_001015631.1	55,199.2	1	8	8	8	0.000254	0.25	505
14	40S ribosomal protein S2 [Bos taurus]	NP_001028785.1	31,236.0	1	6	9	9	0.000286	0.232	293
14	protein disulfide-isomerase precursor [Bos taurus]	NP_776560.1	57,267.7	1	10	12	12	0.000382	0.224	510
14	afadin isoform X11 [Bos taurus]	XP_024852914.1	200,279.1	1	1	1	39	0.00124	0.29	1781
14	filamin-B isoform X3 [Bos taurus]	XP_005222963.1,XP_005222964.1,XP_005222965.1	277,995.2	1	44	48	53	0.00169	0.289	2602
14	vacuolar protein sorting-associated protein 29 isoform X1 [Bos taurus]	XP_005217871.1	20,496.1	0.999	1	1	1	3.18e-05	0.126	182
14	equilibrative nucleoside transporter 1 [Bos taurus]	NP_001029570.2,XP_005223466.1,XP_010816478.1,XP_015315281.1,XP_024839289.1,XP_024839290.1	57,939.5	1	3	3	3	9.54e-05	0.0748	535
14	drebrin-like protein isoform X2 [Bos taurus]	XP_005222413.1	48,415.9	1	1	1	23	0.000731	0.396	429
14	lamin-B receptor [Bos taurus]	NP_001093799.1,XP_024831935.1	71,258.4	1	4	4	4	0.000127	0.101	621
14	zyxin [Bos taurus]	NP_001071569.1,XP_005205947.1,XP_024846683.1	60,099.9	1	14	21	22	0.0007	0.479	559
14	ras-related protein Rab-7a isoform X1 [Bos taurus]	XP_005223227.1,XP_010816303.1	23,516.1	1	9	9	9	0.000286	0.517	207
14	sorting nexin-2 [Bos taurus]	NP_001033608.1	58,455.0	0.999	1	1	5	0.000159	0.119	519
14	cytoskeleton-associated protein 4 [Bos taurus]	XP_002687704.3	64,529.5	0.952	1	1	1	3.18e-05	0.0323	589
14	leukocyte-associated immunoglobulin-like receptor 1 isoform X1 [Bos taurus]	XP_002695436.1	28,281.4	1	1	2	5	0.000159	0.244	262
14	conserved oligomeric Golgi complex subunit 1 isoform X1 [Bos taurus]	XP_005221276.1	108,552.4	1	2	2	2	6.36e-05	0.0245	981
14	aspartate aminotransferase, mitochondrial [Bos taurus]	NP_777231.1	47,514.5	1	9	9	9	0.000286	0.288	430
14	phosphoinositide 3-kinase adapter protein 1 [Bos taurus]	XP_002698457.4	90,793.0	1	4	4	4	0.000127	0.0796	804
14	TA_TaC12_003950.t1|allStrains1443|TA20710	TA_TaC12_003950.t1|allStrains1443|TA20710	28,081.8	1	4	5	5	0.000159	0.239	256
14	vacuolar protein sorting-associated protein 13A isoform X1 [Bos taurus]	XP_024851955.1,XP_024851956.1	360,762.8	0.988	2	2	3	9.54e-05	0.0104	3173
14	eukaryotic translation initiation factor 5 [Bos taurus]	NP_001180152.1,XP_005222192.1,XP_024837390.1	48,972.1	1	10	11	11	0.00035	0.235	429
14	selenocysteine-specific elongation factor [Bos taurus]	NP_001076933.1	63,633.1	1	2	2	2	6.36e-05	0.0645	589
14	protein FAM114A2 [Bos taurus]	NP_001033166.1,XP_005209708.1	54,825.6	1	7	8	8	0.000254	0.192	500
14	multifunctional methyltransferase subunit TRM112-like protein [Bos taurus]	NP_001039446.1	14,319.5	0.945	1	1	1	3.18e-05	0.104	125
14	40S ribosomal protein S6 [Bos taurus]	NP_001015548.1	28,667.7	1	6	8	8	0.000254	0.209	249
14	cytosolic non-specific dipeptidase [Bos taurus]	NP_001030280.1,XP_005223983.1,XP_005223984.1	52,656.4	1	4	4	4	0.000127	0.133	475
14	exocyst complex component 2 [Bos taurus]	NP_001193088.1,XP_005223920.1,XP_010816896.1,XP_010816897.1,XP_010816898.1,XP_024839331.1,XP_024839332.1,XP_024839333.1	103,345.1	0.952	1	1	1	3.18e-05	0.0173	924
14	TA_TaC12_037240.t1|allStrains1802|TA11105	TA_TaC12_037240.t1|allStrains1802|TA11105	133,175.2	0.952	1	1	1	3.18e-05	0.0179	1171
14	protein LZIC isoform X2 [Bos taurus]	XP_024832504.1	21,466.5	1	2	2	2	6.36e-05	0.1	190
14	diacylglycerol kinase alpha [Bos taurus]	NP_001071328.1,XP_005206587.3,XP_024847251.1,XP_024847252.1	82,674.2	1	5	5	5	0.000159	0.0967	734
14	protein disulfide-isomerase A4 precursor [Bos taurus]	NP_001039344.1	72,528.1	0.952	1	1	1	3.18e-05	0.0187	643
14	RNA-binding protein 4 [Bos taurus]	NP_001070478.1,XP_024843128.1,XP_024843129.1	40,077.8	0.999	1	1	2	6.36e-05	0.0994	362
14	ubiquitin carboxyl-terminal hydrolase 15 [Bos taurus]	NP_001039895.1,XP_003586137.1	109,445.6	1	4	4	6	0.000191	0.0735	952
14	protein disulfide-isomerase A3 precursor [Bos taurus]	NP_776758.2	56,931.8	1	13	15	15	0.000477	0.335	505
14	DNA replication licensing factor MCM7 [Bos taurus]	NP_001020516.2	81,316.0	1	0	0	8	0.000254	0.138	719
14	sorting nexin-1 isoform X2 [Bos taurus]	XP_005211722.1,XP_010807549.1	54,638.8	1	13	18	20	0.000636	0.386	474
14	ATPase family AAA domain-containing protein 3 [Bos taurus]	NP_001098932.1	66,108.4	1	13	14	14	0.000445	0.288	586
14	myosin light chain 4 [Bos taurus]	NP_001068617.1	21,270.7	1	4	5	6	0.000191	0.342	193
14	lipolysis-stimulated lipoprotein receptor [Bos taurus]	NP_001076863.1,XP_024833829.1	64,630.2	1	2	2	2	6.36e-05	0.0569	580
14	SLAIN motif-containing protein 2 isoform X1 [Bos taurus]	XP_024849069.1	65,723.0	1	5	5	5	0.000159	0.143	608
14	peptidyl-prolyl cis-trans isomerase A isoform X1 [Bos taurus]	XP_005205627.1	17,869.8	1	8	17	21	0.000668	0.604	164
14	40S ribosomal protein S20 [Bos taurus]	NP_001029610.1	13,373.0	1	3	4	5	0.000159	0.286	119
14	ribonucleoside-diphosphate reductase large subunit [Bos taurus]	NP_001106767.1	90,022.7	1	14	16	16	0.000509	0.235	791
14	fructose-bisphosphate aldolase A [Bos taurus]	NP_001095385.1,XP_005224934.1,XP_010817708.1,XP_024840531.1,XP_024840532.1,XP_024840533.1	39,436.8	1	19	35	39	0.00124	0.701	364
14	deoxynucleoside triphosphate triphosphohydrolase SAMHD1 isoform X1 [Bos taurus]	XP_024856386.1	70,160.8	1	3	4	4	0.000127	0.0757	608
14	ADP-ribosylation factor-like protein 13A isoform X1 [Bos taurus]	XP_010819977.1,XP_024844391.1,XP_024844392.1,XP_024844393.1	46,135.9	0.952	1	1	1	3.18e-05	0.0577	416
14	vigilin [Bos taurus]	XP_024846124.1,XP_024846125.1	141,518.9	1	19	19	19	0.000604	0.214	1268
14	trafficking protein particle complex subunit 11 isoform X1 [Bos taurus]	XP_015316334.2,XP_024842069.1	128,289.3	1	5	5	5	0.000159	0.0671	1133
14	ras-related protein Rap-1b precursor [Bos taurus]	NP_787018.1,XP_005206506.1,XP_010803385.1,XP_010803386.1,XP_024847169.1	20,824.9	0.999	1	1	3	9.54e-05	0.217	184
14	hexokinase-2 [Bos taurus]	XP_015328869.1	102,369.5	1	15	19	20	0.000636	0.226	917
14	craniofacial development protein 2 [Bos taurus]	NP_777225.1	66,324.4	1	3	3	4	0.000127	0.117	592
14	protein FAM83H isoform X2 [Bos taurus]	XP_005215330.2,XP_024857702.1	128,393.1	1	0	0	11	0.00035	0.124	1190
14	myeloid-associated differentiation marker [Bos taurus]	NP_001068720.1,XP_005219734.1,XP_024833803.1,XP_024833804.1	35,309.1	1	2	5	5	0.000159	0.102	322
14	sperm-associated antigen 5 [Bos taurus]	NP_001192478.1,XP_010814116.1	133,593.5	0.976	1	1	1	3.18e-05	0.0109	1193
14	60S ribosomal protein L36 [Bos taurus]	NP_001071607.1	12,224.2	1	3	4	5	0.000159	0.305	105
14	elongation factor G, mitochondrial [Bos taurus]	NP_001193078.1,XP_024839463.1	83,505.3	1	3	3	3	9.54e-05	0.0478	753
14	oxysterol-binding protein 1 [Bos taurus]	NP_001192899.1	89,039.6	0.952	1	1	1	3.18e-05	0.0248	808
14	asparagine synthetase [glutamine-hydrolyzing] [Bos taurus]	NP_001069121.1,XP_010802301.1,XP_015323612.1,XP_024846402.1,XP_024846403.1,XP_024846404.1,XP_024846405.1,XP_024846406.1	64,221.4	1	2	2	2	6.36e-05	0.0339	561
14	coronin-1C [Bos taurus]	NP_001075059.1	53,127.2	1	10	12	12	0.000382	0.247	474
14	protein disulfide-isomerase A6 precursor [Bos taurus]	NP_001193274.1	48,142.4	0.952	1	1	1	3.18e-05	0.0318	440
14	phenylalanine--tRNA ligase beta subunit [Bos taurus]	NP_001098491.1	66,343.1	1	4	4	4	0.000127	0.0764	589
14	extended synaptotagmin-2 [Bos taurus]	XP_024847072.1	97,699.6	1	5	5	5	0.000159	0.0992	877
14	EH domain-containing protein 4 [Bos taurus]	NP_001178982.1	61,028.0	1	10	10	12	0.000382	0.272	540
14	Golgi SNAP receptor complex member 1 [Bos taurus]	NP_001033614.1,XP_024835688.1	28,542.9	0.952	1	1	1	3.18e-05	0.044	250
14	TA_TaC12_011910.t1|allStrains2236|TA15830	TA_TaC12_011910.t1|allStrains2236|TA15830	31,133.3	0.952	1	1	1	3.18e-05	0.0418	288
14	glycerol-3-phosphate phosphatase [Bos taurus]	NP_001033261.1	34,320.9	0.999	1	1	1	3.18e-05	0.0498	321
14	inhibitor of nuclear factor kappa-B kinase subunit epsilon isoform X1 [Bos taurus]	XP_005216738.2	80,399.2	1	4	4	5	0.000159	0.0824	716
14	Na(+)/H(+) exchange regulatory cofactor NHE-RF1 [Bos taurus]	NP_001071320.1	39,602.8	1	4	4	4	0.000127	0.177	368
14	lysophosphatidylcholine acyltransferase 1 [Bos taurus]	NP_001193740.1,XP_024837180.1	59,176.3	1	2	2	2	6.36e-05	0.0619	533
14	dolichyl-diphosphooligosaccharide--protein glycosyltransferase subunit STT3A [Bos taurus]	NP_001039445.1,XP_005226848.1,XP_015316673.1	80,659.1	1	2	2	2	6.36e-05	0.0255	705
14	cytoplasmic tRNA 2-thiolation protein 2 [Bos taurus]	NP_001030521.1	54,319.1	1	8	9	9	0.000286	0.168	501
14	sodium/potassium-transporting ATPase subunit alpha-1 [Bos taurus]	NP_001070266.1	112,645.6	1	16	18	18	0.000572	0.199	1021
14	lipoma-preferred partner [Bos taurus]	NP_001179520.1,XP_005201551.1,XP_005201553.1,XP_005201554.1,XP_010799532.1,XP_015327359.1	65,715.1	1	7	7	8	0.000254	0.226	614
14	nucleosome assembly protein 1-like 4 [Bos taurus]	NP_001033183.1,XP_005227388.1,XP_005227389.1	43,986.3	1	4	5	7	0.000223	0.176	386
14	thymidine kinase, cytosolic [Bos taurus]	NP_001091041.1	26,376.5	1	6	9	9	0.000286	0.399	238
14	LOW QUALITY PROTEIN: conserved oligomeric Golgi complex subunit 5 [Bos taurus]	XP_003586015.4	102,811.0	1	3	3	3	9.54e-05	0.0547	932
14	pre-mRNA-processing factor 19 [Bos taurus]	NP_001069108.1	55,195.3	0.952	1	1	1	3.18e-05	0.0298	504
14	anthrax toxin receptor 2 precursor [Bos taurus]	NP_001070294.1,XP_024848910.1	53,598.3	0.952	1	1	1	3.18e-05	0.0184	488
14	cytoplasmic dynein 1 light intermediate chain 1 [Bos taurus]	NP_001039517.1	56,494.2	1	7	7	7	0.000223	0.206	524
14	TA_TaC12_013050.t1|allStrains1796|TA15065	TA_TaC12_013050.t1|allStrains1796|TA15065	27,843.6	1	3	4	4	0.000127	0.178	254
14	elongator complex protein 3 [Bos taurus]	NP_001124234.1	62,331.8	1	5	5	5	0.000159	0.104	547
14	ras-related protein Rab-8A [Bos taurus]	NP_001098951.1	23,685.7	0.999	1	1	7	0.000223	0.251	207
14	elongator complex protein 5 [Bos taurus]	XP_024836913.1	40,103.4	1	2	2	2	6.36e-05	0.135	370
14	AP-2 complex subunit alpha-2 [Bos taurus]	NP_001069170.1	103,771.4	0.985	0	0	11	0.00035	0.157	938
14	60S ribosomal protein L9 [Bos taurus]	NP_001019640.2	21,876.7	1	5	5	5	0.000159	0.339	192
14	E3 ubiquitin-protein ligase TRIP12 isoform X2 [Bos taurus]	XP_024856976.1,XP_024856990.1	228,781.4	0.983	0	0	4	0.000127	0.0246	2070
14	inhibitor of nuclear factor kappa-B kinase subunit alpha [Bos taurus]	NP_776446.1	84,346.2	1	1	1	2	6.36e-05	0.023	740
14	zinc finger FYVE domain-containing protein 1 [Bos taurus]	NP_001193041.1,XP_005212068.1,XP_010807791.1	86,953.9	1	7	7	7	0.000223	0.121	777
14	fatty acyl-CoA reductase 1 [Bos taurus]	NP_001092502.1,XP_010810766.1	59,421.4	1	2	2	2	6.36e-05	0.0485	515
14	ADP-ribosylation factor-binding protein GGA2 [Bos taurus]	XP_024841188.1	67,312.8	1	13	17	17	0.000541	0.325	616
14	alpha-2-macroglobulin precursor [Bos taurus]	NP_001103265.1,XP_005207113.1	167,575.6	0.99	1	1	1	3.18e-05	0.00861	1510
14	vesicle-fusing ATPase [Bos taurus]	NP_001291543.1,XP_005221029.1	83,655.5	1	6	6	6	0.000191	0.0878	752
14	cytoplasmic tRNA 2-thiolation protein 1 [Bos taurus]	NP_001071422.1	36,599.1	1	2	2	2	6.36e-05	0.118	347
14	heterogeneous nuclear ribonucleoprotein H2 isoform X1 [Bos taurus]	XP_005227849.1	49,250.1	0.993	1	1	5	0.000159	0.14	449
14	14-3-3 protein beta/alpha [Bos taurus]	NP_777219.2	28,083.1	1	5	7	13	0.000413	0.451	246
14	conserved oligomeric Golgi complex subunit 2 isoform X1 [Bos taurus]	XP_024842401.1,XP_024842402.1	86,744.7	1	2	2	2	6.36e-05	0.0469	767
14	eukaryotic initiation factor 4A-I [Bos taurus]	NP_001029400.1	46,155.3	1	10	17	28	0.00089	0.562	406
14	S-adenosylhomocysteine hydrolase-like protein 1 [Bos taurus]	NP_001094522.2	58,951.5	1	4	4	9	0.000286	0.175	530
14	ras-related protein Rab-2A isoform X3 [Bos taurus]	XP_005215509.1	23,519.2	1	2	2	3	9.54e-05	0.193	212
14	ADP-ribosylation factor 4 [Bos taurus]	NP_001029702.1,XP_024838480.1	20,528.5	1	2	2	13	0.000413	0.55	180
14	DNA replication licensing factor MCM4 [Bos taurus]	NP_001068626.1,XP_024857211.1	93,663.8	1	7	7	7	0.000223	0.147	836
14	HEAT repeat-containing protein 3 [Bos taurus]	NP_001071489.1	74,681.4	0.952	1	1	1	3.18e-05	0.0191	679
14	cytosol aminopeptidase [Bos taurus]	NP_776523.2	56,290.5	1	8	8	8	0.000254	0.206	519
14	moesin [Bos taurus]	NP_001039942.1	67,977.0	0.993	0	0	9	0.000286	0.116	577
14	condensin complex subunit 2 [Bos taurus]	NP_001029385.1,XP_005212351.1	80,681.6	1	2	2	2	6.36e-05	0.0483	724
14	cytochrome c oxidase subunit 4 isoform 1, mitochondrial precursor [Bos taurus]	NP_001001439.1,XP_005218495.1	19,572.0	1	4	4	4	0.000127	0.201	169
14	ezrin [Bos taurus]	NP_776642.1,XP_010799028.1	68,762.3	1	11	15	24	0.000763	0.324	581
14	adenylosuccinate lyase [Bos taurus]	NP_001095847.1	55,484.9	1	5	5	5	0.000159	0.188	490
14	ubiquitin-like-conjugating enzyme ATG3 [Bos taurus]	NP_001068832.1	35,752.1	0.967	1	1	1	3.18e-05	0.0318	314
14	V-type proton ATPase catalytic subunit A [Bos taurus]	NP_776929.1,XP_015326478.1	68,476.5	1	15	16	16	0.000509	0.38	618
14	neutrophil cytosol factor 4 isoform X3 [Bos taurus]	XP_015326652.2,XP_024847287.1,XP_024847288.1	31,462.1	0.999	1	1	2	6.36e-05	0.0761	276
14	G2 and S phase-expressed protein 1 isoform X1 [Bos taurus]	XP_024847289.1,XP_024847290.1	86,507.1	1	3	3	3	9.54e-05	0.065	816
14	glycine--tRNA ligase [Bos taurus]	NP_001091035.1	83,119.1	1	3	3	3	9.54e-05	0.0798	739
14	serine--tRNA ligase, cytoplasmic [Bos taurus]	NP_776600.1	58,606.5	1	5	5	5	0.000159	0.121	514
14	eukaryotic translation initiation factor 4E type 2 isoform 2 [Bos taurus]	NP_001193345.1	28,325.6	1	1	1	5	0.000159	0.286	245
14	T-complex protein 1 subunit gamma [Bos taurus]	NP_001017934.2	60,587.2	1	24	34	34	0.00108	0.53	545
14	actin, cytoplasmic 2 [Bos taurus]	NP_001028790.1	41,793.9	1	1	1	520	0.0165	0.88	375
14	T-complex protein 1 subunit epsilon [Bos taurus]	NP_001029767.2	59,616.3	1	13	15	19	0.000604	0.364	541
14	acyl-CoA synthetase family member 2, mitochondrial precursor [Bos taurus]	NP_001071580.1	68,200.6	1	5	7	7	0.000223	0.158	615
14	EH domain-containing protein 1 [Bos taurus]	NP_001015578.1	60,684.2	1	19	30	48	0.00153	0.672	534
14	double-stranded RNA-binding protein Staufen homolog 1 isoform X2 [Bos taurus]	XP_024857075.1,XP_024857077.1,XP_024857081.1,XP_024857087.1,XP_024857088.1,XP_024857093.1	73,461.0	1	5	5	5	0.000159	0.0999	671
14	zinc finger CCCH domain-containing protein 15 [Bos taurus]	NP_001039859.1	48,528.5	1	2	2	2	6.36e-05	0.0446	426
14	F-actin-capping protein subunit alpha-1 [Bos taurus]	NP_001076949.1,XP_024845238.1	32,931.9	1	12	27	39	0.00124	0.664	286
14	signal transducer and activator of transcription 6 [Bos taurus]	NP_001192430.1,XP_005206571.1,XP_024847175.1,XP_024847176.1,XP_024847178.1,XP_024847179.1,XP_024847180.1	94,318.4	1	3	3	3	9.54e-05	0.0519	847
14	PRKC apoptosis WT1 regulator protein [Bos taurus]	XP_024848157.1	36,654.3	1	9	9	9	0.000286	0.459	344
14	calpain small subunit 1 [Bos taurus]	NP_776686.1	27,932.2	0.952	1	1	1	3.18e-05	0.0722	263
14	ATP-dependent 6-phosphofructokinase, platelet type [Bos taurus]	NP_001180149.2	86,006.3	0.989	1	1	3	9.54e-05	0.0392	791
14	cofilin-1 [Bos taurus]	NP_001015655.1	18,519.2	1	10	15	15	0.000477	0.578	166
14	cAMP-dependent protein kinase catalytic subunit alpha [Bos taurus]	NP_777009.1	40,621.4	0.999	1	1	2	6.36e-05	0.0741	351
14	protein Shroom1 [Bos taurus]	NP_001095764.1,XP_005209371.1,XP_015327685.1,XP_024850372.1,XP_024850373.1,XP_024850374.1	90,650.2	0.999	1	1	1	3.18e-05	0.0237	843
14	glutamine--tRNA ligase [Bos taurus]	NP_001029640.1	87,643.9	0.952	1	1	1	3.18e-05	0.0194	775
14	cAMP-dependent protein kinase type I-alpha regulatory subunit [Bos taurus]	NP_001069826.1,XP_024836190.1,XP_024836191.1	42,893.5	1	8	10	10	0.000318	0.226	380
14	interferon-induced, double-stranded RNA-activated protein kinase [Bos taurus]	NP_835210.2,XP_005212626.1	60,201.7	1	10	11	11	0.00035	0.278	533
14	vam6/Vps39-like protein [Bos taurus]	NP_001193173.1,XP_024853328.1	100,626.4	0.999	1	1	1	3.18e-05	0.016	875
14	dynein light chain 2, cytoplasmic [Bos taurus]	NP_001106774.1,XP_024836124.1	10,350.1	0.999	1	1	3	9.54e-05	0.371	89
14	lymphocyte cytosolic protein 2 [Bos taurus]	NP_001070312.1	60,229.2	1	16	21	22	0.0007	0.451	532
14	TA_TaC12_008960.t1|allStrains361|TA16090	TA_TaC12_008960.t1|allStrains361|TA16090	204,554.5	0.952	1	1	1	3.18e-05	0.0159	1822
14	kinesin light chain 2 [Bos taurus]	NP_001069236.1,XP_005227157.1,XP_024842923.1	68,711.6	0.998	1	1	3	9.54e-05	0.0498	622
14	serine palmitoyltransferase 1 [Bos taurus]	NP_001029921.1	52,789.8	1	3	3	3	9.54e-05	0.0973	473
14	profilin-1 [Bos taurus]	NP_001015592.1	15,057.6	1	7	12	12	0.000382	0.643	140
14	EH domain-binding protein 1 isoform X8 [Bos taurus]	XP_024855203.1	125,605.9	1	6	7	8	0.000254	0.0969	1114
14	merlin isoform X2 [Bos taurus]	XP_002694653.1,XP_003587221.1,XP_005218183.1	69,150.4	1	8	8	8	0.000254	0.173	591
14	protein Mis18-alpha [Bos taurus]	NP_001091479.1	26,317.9	0.952	1	1	1	3.18e-05	0.0638	235
14	probable ATP-dependent RNA helicase DDX17 [Bos taurus]	NP_001095463.1,XP_024847442.1	72,312.9	1	6	6	9	0.000286	0.178	650
14	TBC1 domain family member 22B [Bos taurus]	NP_001092618.1,XP_024839493.1	58,979.6	0.952	1	1	1	3.18e-05	0.0257	505
14	nitric oxide synthase-interacting protein [Bos taurus]	NP_001068970.1	33,043.1	0.998	2	2	2	6.36e-05	0.123	302
14	small nuclear ribonucleoprotein Sm D3 [Bos taurus]	NP_001069947.1	13,774.5	1	2	2	2	6.36e-05	0.24	125
14	tubulin beta-5 chain [Bos taurus]	NP_001040014.1	49,670.6	1	2	4	100	0.00318	0.743	444
14	leucine-rich PPR motif-containing protein, mitochondrial [Bos taurus]	XP_005212770.1	157,725.4	1	4	4	4	0.000127	0.0381	1391
14	MICOS complex subunit MIC27 precursor [Bos taurus]	NP_001030203.1	29,115.3	0.952	1	1	1	3.18e-05	0.053	264
14	ubiquitin carboxyl-terminal hydrolase 5 [Bos taurus]	NP_001178985.1,XP_005207168.1	95,803.1	1	4	4	4	0.000127	0.107	858
14	drebrin-like protein isoform X1 [Bos taurus]	XP_005222412.1	48,503.0	1	1	1	23	0.000731	0.398	430
14	serine hydroxymethyltransferase, mitochondrial isoform X1 [Bos taurus]	XP_024847276.1	54,721.2	1	12	12	12	0.000382	0.326	497
14	cysteine-rich protein 1 [Bos taurus]	NP_001020520.1	8,505.7	1	2	3	3	9.54e-05	0.455	77
14	vacuolar protein sorting-associated protein 26B [Bos taurus]	NP_001179887.1	38,933.5	0.994	1	1	2	6.36e-05	0.0565	336
14	TA_TaC12_034220.t1|allStrains1032|TA08955	TA_TaC12_034220.t1|allStrains1032|TA08955	22,061.2	1	2	2	3	9.54e-05	0.2	196
14	keratinocyte-associated protein 2 [Bos taurus]	NP_001094679.1	14,679.4	0.952	1	1	1	3.18e-05	0.125	136
14	small acidic protein [Bos taurus]	NP_001030551.1	20,108.5	1	3	3	3	9.54e-05	0.254	181
14	COP9 signalosome complex subunit 2 [Bos taurus]	NP_001069747.2,NP_001268856.1,XP_005211949.1	52,407.5	1	4	4	4	0.000127	0.171	450
14	AP-2 complex subunit alpha-1 [Bos taurus]	NP_001178369.1,XP_024834403.1	107,728.7	1	2	2	7	0.000223	0.0726	978
14	apolipoprotein B-100 [Bos taurus]	XP_024855289.1	515,523.7	1	5	5	7	0.000223	0.0164	4567
14	major histocompatibility complex, class II, DR alpha precursor [Bos taurus]	NP_001012695.1	28,407.6	1	7	12	13	0.000413	0.308	253
14	activator of 90 kDa heat shock protein ATPase homolog 1 [Bos taurus]	NP_001029838.1	38,241.8	1	15	18	18	0.000572	0.574	338
14	eukaryotic translation initiation factor 5B isoform X1 [Bos taurus]	XP_003586655.2,XP_024855077.1	138,311.5	1	14	16	16	0.000509	0.19	1219
14	peptidyl-prolyl cis-trans isomerase D [Bos taurus]	NP_776578.1	40,621.5	1	5	5	5	0.000159	0.249	370
14	rho family-interacting cell polarization regulator 1 isoform X1 [Bos taurus]	XP_024834746.1,XP_024834747.1,XP_024834748.1,XP_024834749.1,XP_024834750.1,XP_024834751.1	148,102.7	1	4	4	4	0.000127	0.0514	1382
14	valine--tRNA ligase isoform X3 [Bos taurus]	XP_024839850.1,XP_024839851.1	140,388.7	1	2	2	2	6.36e-05	0.0198	1265
14	aladin [Bos taurus]	NP_001068737.1,XP_005206201.1	60,725.4	1	2	2	2	6.36e-05	0.0342	556
14	ran-binding protein 3 [Bos taurus]	NP_001068837.1,XP_005208914.1,XP_005208915.1,XP_010805212.1,XP_010805213.1,XP_010805214.1,XP_010805215.1,XP_010805216.1,XP_015327529.1,XP_024849806.1,XP_024849807.1,XP_024849808.1,XP_024849809.1,XP_024849810.1,XP_024849811.1,XP_024849812.1,XP_024849813.1,XP_024849814.1,XP_024849815.1	55,431.0	1	4	5	5	0.000159	0.0927	518
14	phosphoinositide 3-kinase regulatory subunit 6 isoform X3 [Bos taurus]	XP_005220410.1	84,013.2	1	2	2	2	6.36e-05	0.0476	756
14	copine-1 [Bos taurus]	NP_001070408.1	58,922.3	0.952	1	1	1	3.18e-05	0.0168	537
14	trinucleotide repeat-containing gene 6B protein [Bos taurus]	NP_001179584.1,XP_005207459.2,XP_010804053.2,XP_010804055.2,XP_010804057.2,XP_024847598.1,XP_024847599.1	193,919.0	1	14	15	15	0.000477	0.123	1836
14	40S ribosomal protein S14 isoform X2 [Bos taurus]	XP_005209604.1,XP_005209605.1	16,272.9	1	5	8	10	0.000318	0.377	151
14	spectrin alpha chain, non-erythrocytic 1 isoform X12 [Bos taurus]	XP_024854807.1	282,159.4	0.983	1	1	89	0.00283	0.394	2450
14	RAB GTPase activating protein 1-like [Bos taurus]	NP_001096733.1	27,035.0	1	4	4	4	0.000127	0.31	245
14	TRAF-type zinc finger domain-containing protein 1 [Bos taurus]	NP_001014908.1,XP_024832953.1	64,846.3	1	4	4	4	0.000127	0.0655	580
14	acetyl-CoA carboxylase 2 isoform X2 [Bos taurus]	XP_010812221.1	260,100.1	0.968	0	0	29	0.000922	0.0845	2309
14	mitogen-activated protein kinase kinase kinase kinase 1 isoform X1 [Bos taurus]	XP_024834039.1	90,273.8	1	2	2	2	6.36e-05	0.0268	821
14	CLIP-associating protein 1 isoform X4 [Bos taurus]	XP_024857793.1	164,967.6	0.996	0	0	6	0.000191	0.054	1501
14	leucine-rich repeat flightless-interacting protein 2 isoform X20 [Bos taurus]	XP_005222480.1,XP_010815738.1,XP_010815745.1	63,043.3	1	1	1	15	0.000477	0.269	557
14	ras-related protein Rab-11B [Bos taurus]	NP_001030468.1	24,489.0	1	5	5	5	0.000159	0.266	218
14	rho guanine nucleotide exchange factor 7 isoform X3 [Bos taurus]	XP_005214064.1,XP_015329425.1,XP_024855645.1,XP_024855647.1	87,877.3	1	19	26	28	0.00089	0.354	780
14	protein RUFY3 isoform X10 [Bos taurus]	XP_010804508.1,XP_010804510.1,XP_024848955.1,XP_024848956.1,XP_024848957.1,XP_024848958.1,XP_024848959.1	76,547.4	1	3	3	3	9.54e-05	0.0701	685
14	nuclear pore complex protein Nup160 [Bos taurus]	NP_001099100.1	157,787.4	1	3	3	3	9.54e-05	0.0307	1402
14	actin-related protein 2/3 complex subunit 4 [Bos taurus]	NP_001069631.1	19,667.4	1	5	5	5	0.000159	0.363	168
14	caspase-8 [Bos taurus]	NP_001039435.1,XP_005202672.1	56,753.4	1	21	34	34	0.00108	0.553	485
14	exocyst complex component 1 [Bos taurus]	NP_001289629.1,XP_003586250.1,XP_005208044.1,XP_005208045.1,XP_024848857.1	102,058.7	1	2	2	2	6.36e-05	0.0391	894
14	HEAT repeat-containing protein 5B isoform X1 [Bos taurus]	XP_002691329.1,XP_005212763.1,XP_005212764.1	224,291.6	1	14	15	15	0.000477	0.114	2070
14	vacuolar protein sorting-associated protein 16 homolog [Bos taurus]	NP_001015522.1	94,815.1	1	6	6	6	0.000191	0.0799	839
14	myc box-dependent-interacting protein 1 [Bos taurus]	NP_001040006.1,XP_005202274.1,XP_005202275.1,XP_005202278.1,XP_005202279.1,XP_005202282.1,XP_005202283.1,XP_005202285.1,XP_024833461.1,XP_024833490.1,XP_024833513.1,XP_024833522.1	47,914.4	1	2	2	3	9.54e-05	0.111	433
14	AMSH-like protease [Bos taurus]	NP_001069597.1,XP_005225423.1,XP_005225424.1,XP_005225425.1,XP_024841509.1	49,552.8	1	3	3	3	9.54e-05	0.0872	436
14	AP-3 complex subunit beta-1 isoform X1 [Bos taurus]	XP_010807146.1	124,397.1	1	17	17	21	0.000668	0.233	1124
14	ADP-ribosylation factor 6 [Bos taurus]	XP_003586610.1,XP_024853747.1	20,083.0	1	4	5	6	0.000191	0.44	175
14	long-chain-fatty-acid--CoA ligase 1 [Bos taurus]	NP_001069553.1,XP_005226050.1,XP_005226051.1,XP_024842068.1	78,283.5	0.995	1	1	2	6.36e-05	0.0329	699
14	proteasome subunit alpha type-4 [Bos taurus]	NP_001029553.1	29,484.8	1	2	2	2	6.36e-05	0.092	261
14	protein FAM83H isoform X1 [Bos taurus]	XP_024857701.1	148,274.9	0.997	0	0	11	0.00035	0.107	1372
14	unconventional myosin-XVIIIa isoform X1 [Bos taurus]	XP_024836434.1,XP_024836435.1,XP_024836436.1,XP_024836437.1,XP_024836438.1,XP_024836439.1,XP_024836440.1,XP_024836441.1	278,865.2	1	3	3	94	0.00299	0.343	2490
14	long-chain-fatty-acid--CoA ligase 4 isoform X2 [Bos taurus]	XP_002699912.1,XP_015317069.1,XP_015317071.1,XP_015317072.1,XP_015317073.1,XP_024844495.1	74,509.7	1	20	30	33	0.00105	0.43	670
14	TA_TaC12_018960.t1|allStrains2890|TA11610	TA_TaC12_018960.t1|allStrains2890|TA11610	70,996.3	1	21	28	38	0.00121	0.464	647
14	aftiphilin isoform X1 [Bos taurus]	XP_002691431.1,XP_002691432.1,XP_024855205.1	101,691.8	1	12	15	15	0.000477	0.218	932
14	ATP-binding cassette sub-family F member 3 [Bos taurus]	NP_001076926.1	79,767.5	1	9	9	9	0.000286	0.155	709
14	protein mago nashi homolog [Bos taurus]	NP_001029417.1,NP_001069720.1	17,164.4	1	2	2	2	6.36e-05	0.178	146
14	mitochondrial peptide methionine sulfoxide reductase [Bos taurus]	NP_776539.1,XP_005209893.1,XP_024851208.1	21,541.1	0.952	1	1	1	3.18e-05	0.0644	195
14	endoplasmic reticulum resident protein 29 precursor [Bos taurus]	NP_001069739.1	28,808.0	0.952	1	1	1	3.18e-05	0.0388	258
14	proteasome subunit beta type-5 [Bos taurus]	NP_001032701.1	28,610.2	1	2	2	2	6.36e-05	0.0875	263
14	MTSS1-like protein isoform X1 [Bos taurus]	XP_024834642.1,XP_024834643.1	78,807.8	1	1	1	3	9.54e-05	0.0541	740
14	tubulin beta-2A chain isoform X1 [Bos taurus]	XP_002697652.1	49,907.1	0.993	0	0	91	0.00289	0.715	445
14	NSFL1 cofactor p47 [Bos taurus]	NP_001029729.1,XP_005214789.1	40,654.2	1	6	7	7	0.000223	0.259	370
14	arf-GAP domain and FG repeat-containing protein 1 [Bos taurus]	NP_001033260.1	58,133.4	1	13	20	30	0.000954	0.377	562
14	nuclear pore complex protein Nup133 [Bos taurus]	NP_001070340.1	129,128.5	1	3	3	3	9.54e-05	0.0467	1156
14	cytosolic acyl coenzyme A thioester hydrolase [Bos taurus]	NP_001069150.2,XP_005217138.1,XP_024831970.1	40,838.2	1	3	3	3	9.54e-05	0.104	374
14	GTP-binding protein Rheb precursor [Bos taurus]	NP_001026934.1	20,479.0	1	8	9	9	0.000286	0.337	184
14	2-(3-amino-3-carboxypropyl)histidine synthase subunit 1 [Bos taurus]	NP_001070367.1	47,978.8	1	3	3	3	9.54e-05	0.11	438
14	caspase-3 [Bos taurus]	NP_001071308.1,XP_010818547.1	31,137.0	1	2	2	2	6.36e-05	0.0945	275
14	3-ketoacyl-CoA thiolase, peroxisomal [Bos taurus]	NP_001029491.1	44,333.7	1	3	3	3	9.54e-05	0.0802	424
14	biliverdin reductase A [Bos taurus]	NP_001091040.1	33,644.2	0.967	1	1	1	3.18e-05	0.0574	296
14	ruvB-like 1 [Bos taurus]	NP_001094546.1	50,155.1	1	10	10	10	0.000318	0.32	456
14	acetyl-CoA carboxylase 1 [Bos taurus]	NP_776649.1	265,305.1	1	0	0	255	0.00811	0.622	2346
14	eukaryotic translation initiation factor 3 subunit D [Bos taurus]	NP_001029656.1	63,931.7	1	3	3	3	9.54e-05	0.0894	548
14	vacuolar protein sorting-associated protein 18 homolog [Bos taurus]	NP_001093850.1	110,074.9	0.987	2	2	2	6.36e-05	0.0154	973
14	complement component 1 Q subcomponent-binding protein, mitochondrial precursor [Bos taurus]	NP_001029699.1	30,606.8	1	4	4	4	0.000127	0.27	278
14	fragile X mental retardation syndrome-related protein 2 isoform X2 [Bos taurus]	XP_024836256.1	74,129.3	1	2	2	2	6.36e-05	0.0506	672
14	la-related protein 4 isoform X1 [Bos taurus]	XP_024847772.1	80,862.6	1	3	3	3	9.54e-05	0.0628	732
14	vacuolar protein sorting-associated protein 33B [Bos taurus]	NP_001039749.1,XP_015314670.1	70,662.7	1	8	8	8	0.000254	0.178	617
14	splicing factor 3B subunit 3 [Bos taurus]	NP_001071319.1	135,579.4	1	2	2	2	6.36e-05	0.0197	1217
14	mitogen-activated protein kinase 1 [Bos taurus]	NP_786987.1	41,377.8	1	2	2	4	0.000127	0.164	360
14	tyrosine-protein kinase BTK [Bos taurus]	NP_001029761.1,XP_005227848.1	76,295.9	1	5	5	5	0.000159	0.0941	659
14	TA_TaC12_018040.t1|allStrains3004|TA12105	TA_TaC12_018040.t1|allStrains3004|TA12105	83,828.1	1	5	5	11	0.00035	0.177	723
14	14-3-3 protein gamma [Bos taurus]	NP_777218.2	28,303.1	1	4	6	12	0.000382	0.405	247
14	coiled-coil and C2 domain-containing protein 1B [Bos taurus]	XP_024845907.1	93,731.2	1	4	4	4	0.000127	0.0759	856
14	TBC1 domain family member 4 isoform X4 [Bos taurus]	XP_024855683.1	126,219.2	1	7	8	8	0.000254	0.0712	1110
14	linker for activation of T-cells family member 2 precursor [Bos taurus]	NP_001068651.2,XP_005225075.2,XP_005225076.2,XP_005225077.2	23,573.6	0.952	1	1	1	3.18e-05	0.0619	210
14	ubiquitin carboxyl-terminal hydrolase 8 [Bos taurus]	NP_001069594.1	124,246.6	1	5	5	5	0.000159	0.0553	1085
14	ATP-dependent RNA helicase DDX19A [Bos taurus]	NP_001029743.1	53,986.8	0.999	1	1	5	0.000159	0.142	478
14	condensin complex subunit 3 [Bos taurus]	NP_001095846.1	114,850.3	1	4	4	4	0.000127	0.0521	1018
14	ragulator complex protein LAMTOR5 [Bos taurus]	NP_001029689.1	9,613.7	0.952	1	1	1	3.18e-05	0.22	91
14	tropomyosin alpha-3 chain isoform X10 [Bos taurus]	XP_005203692.1,XP_005203694.1	28,923.2	0.984	0	0	26	0.000827	0.464	248
14	LIM domain and actin-binding protein 1 isoform X1 [Bos taurus]	XP_005206381.1,XP_015326477.1	84,732.5	0.992	0	0	15	0.000477	0.218	761
14	propionyl-CoA carboxylase beta chain, mitochondrial precursor [Bos taurus]	NP_001033637.1	58,311.0	0.952	1	1	1	3.18e-05	0.0297	539
14	tumor necrosis factor alpha-induced protein 3 [Bos taurus]	NP_001179099.1,XP_005211044.1	88,203.3	1	2	2	2	6.36e-05	0.0513	780
14	mitochondrial inner membrane protein OXA1L [Bos taurus]	NP_001030412.1	48,988.2	1	3	4	4	0.000127	0.068	441
14	60S ribosomal protein L12 [Bos taurus]	NP_991366.1	17,819.1	1	5	7	7	0.000223	0.491	165
14	myosin regulatory light polypeptide 9 [Bos taurus]	NP_001015640.1,XP_005224258.1,XP_005224259.1	19,866.3	1	8	20	43	0.00137	0.628	172
14	autophagy-related protein 13 isoform X1 [Bos taurus]	XP_005216486.1,XP_005216487.1,XP_005216490.1,XP_005216492.1	61,355.0	0.952	1	1	1	3.18e-05	0.0372	565
14	tetratricopeptide repeat protein 1 [Bos taurus]	NP_001029389.1,XP_005209737.1	33,597.1	1	7	7	7	0.000223	0.267	292
14	deoxyhypusine hydroxylase [Bos taurus]	NP_001069354.1,XP_005209005.1,XP_010805282.1	33,260.8	0.952	1	1	1	3.18e-05	0.033	303
14	cold shock domain-containing protein E1 isoform X1 [Bos taurus]	XP_005204081.1,XP_005204083.1,XP_015318822.1	93,810.0	1	8	10	10	0.000318	0.116	844
14	60S ribosomal protein L22 isoform X2 [Bos taurus]	XP_002694159.1,XP_005217222.1	14,759.3	1	3	3	3	9.54e-05	0.422	128
14	kelch-like ECH-associated protein 1 [Bos taurus]	NP_001094612.1,XP_005208821.1,XP_015327496.1	69,678.8	1	2	2	2	6.36e-05	0.0449	624
14	kinesin-like protein KIF2C [Bos taurus]	NP_001094617.1	81,025.4	0.986	1	1	1	3.18e-05	0.018	723
14	citrate synthase, mitochondrial precursor [Bos taurus]	NP_001038186.1,XP_010803417.1	51,773.9	1	2	2	2	6.36e-05	0.0579	466
14	ribose-phosphate pyrophosphokinase 1 [Bos taurus]	NP_001039654.1	34,834.7	1	2	3	6	0.000191	0.242	318
14	stromal membrane-associated protein 2 [Bos taurus]	NP_001069138.1	46,900.1	1	2	3	3	9.54e-05	0.0909	429
14	breast carcinoma-amplified sequence 3 isoform X6 [Bos taurus]	XP_024836389.1,XP_024836392.1,XP_024836394.1	100,686.5	1	14	17	17	0.000541	0.279	924
14	EH domain-binding protein 1-like protein 1 [Bos taurus]	NP_001341648.1,XP_005227255.1	153,694.6	0.999	1	1	2	6.36e-05	0.0166	1450
14	leucine-rich repeat and calponin homology domain-containing protein 3 isoform X11 [Bos taurus]	XP_024850589.1	81,736.3	1	6	7	7	0.000223	0.149	731
14	inosine-5'-monophosphate dehydrogenase 2 [Bos taurus]	NP_001029588.1,XP_024838371.1	55,060.4	1	7	7	7	0.000223	0.198	511
14	nuclear receptor-binding factor 2 [Bos taurus]	NP_001071599.1,XP_010818811.1	32,652.3	1	4	4	4	0.000127	0.264	288
14	CCR4-NOT transcription complex subunit 8 [Bos taurus]	NP_001179703.1,XP_005209711.1,XP_005209712.1	33,541.3	0.952	1	1	1	3.18e-05	0.0377	292
14	protein S100-A10 [Bos taurus]	NP_777075.1	11,203.5	1	3	3	3	9.54e-05	0.454	97
14	monofunctional C1-tetrahydrofolate synthase, mitochondrial precursor [Bos taurus]	NP_001069486.1	105,157.4	0.999	1	1	6	0.000191	0.0595	975
14	T-complex protein 1 subunit theta isoform X1 [Bos taurus]	XP_005201176.1	60,203.1	1	0	0	69	0.00219	0.729	553
14	very-long-chain enoyl-CoA reductase [Bos taurus]	NP_001029920.1	36,074.1	1	6	7	7	0.000223	0.179	308
14	glucosamine-6-phosphate isomerase 1 [Bos taurus]	NP_001073756.2	32,581.5	0.998	1	1	1	3.18e-05	0.0588	289
14	paxillin isoform X2 [Bos taurus]	XP_024833546.1,XP_024833551.1,XP_024833552.1	66,401.4	1	20	33	33	0.00105	0.488	609
14	alpha-taxilin [Bos taurus]	XP_002685114.2,XP_005201964.1,XP_024852993.1,XP_024852996.1	63,288.8	0.952	1	2	2	6.36e-05	0.0642	561
14	TA_TaC12_018030.t1|allStrains1215|TA12110	TA_TaC12_018030.t1|allStrains1215|TA12110	20,554.5	0.952	1	1	1	3.18e-05	0.122	182
14	uracil phosphoribosyltransferase homolog [Bos taurus]	NP_001069713.1,XP_005228028.1	33,355.4	0.952	1	1	1	3.18e-05	0.0359	306
14	ragulator complex protein LAMTOR2 [Bos taurus]	NP_001029963.1	13,507.9	1	3	3	3	9.54e-05	0.48	125
14	septin-6 [Bos taurus]	NP_001030507.1,XP_005227491.1,XP_005227492.1,XP_005227493.1,XP_005227494.1,XP_010819630.1,XP_024843963.1,XP_024843964.1,XP_024843965.1,XP_024843966.1	48,775.6	0.999	1	1	7	0.000223	0.178	427
14	kinesin-like protein KIF13B isoform X2 [Bos taurus]	XP_010806030.2	205,288.7	1	6	6	8	0.000254	0.0548	1860
14	TA_TaC12_015010.t1|allStrains985|TA13910	TA_TaC12_015010.t1|allStrains985|TA13910	46,674.9	1	3	3	3	9.54e-05	0.128	431
14	aspartyl aminopeptidase [Bos taurus]	NP_001039417.1,XP_005202875.1,XP_024855605.1,XP_024855607.1,XP_024855612.1	51,828.9	1	2	2	2	6.36e-05	0.0637	471
14	phospholipid transfer protein C2CD2L [Bos taurus]	NP_001098828.1,XP_005215993.1,XP_005215994.1	75,981.1	0.986	1	1	1	3.18e-05	0.0141	707
14	dihydropyrimidinase-related protein 2 isoform X1 [Bos taurus]	XP_005210342.1	73,534.9	1	21	40	51	0.00162	0.554	677
14	uncharacterized protein LOC515358 [Bos taurus]	NP_001093838.1	20,590.9	0.983	1	1	2	6.36e-05	0.138	181
14	kinectin isoform X1 [Bos taurus]	XP_005211889.1,XP_005211893.1,XP_024853468.1,XP_024853469.1,XP_024853471.1	156,901.1	1	0	0	11	0.00035	0.103	1357
14	glutaminase kidney isoform, mitochondrial [Bos taurus]	NP_001071432.1	66,212.9	1	2	2	3	9.54e-05	0.0813	603
14	nucleoside diphosphate kinase B [Bos taurus]	NP_001069844.1	17,316.6	1	4	4	11	0.00035	0.507	152
14	cytohesin-interacting protein [Bos taurus]	NP_001095713.1	39,748.8	0.997	2	2	2	6.36e-05	0.0419	358
14	DNA damage-binding protein 1 [Bos taurus]	NP_001073731.1	126,932.1	1	4	4	4	0.000127	0.0544	1140
14	protein phosphatase methylesterase 1 isoform X1 [Bos taurus]	XP_005216282.1	42,316.6	1	7	7	7	0.000223	0.262	386
14	uncharacterized protein C19orf48 homolog [Bos taurus]	NP_001039692.2,NP_001231488.1	31,455.7	1	3	3	3	9.54e-05	0.116	276
14	cystathionine beta-synthase [Bos taurus]	NP_001095470.1,XP_010799955.1,XP_024841382.1,XP_024841412.1	62,840.1	1	7	7	7	0.000223	0.151	571
14	nuclear receptor coactivator 4 [Bos taurus]	NP_001069336.1,XP_024842452.1,XP_024842453.1,XP_024842454.1,XP_024842455.1,XP_024842456.1	70,398.4	1	2	2	2	6.36e-05	0.0495	626
14	ephrin type-B receptor 2 [Bos taurus]	NP_001178427.1,XP_024831663.1,XP_024831665.1,XP_024852545.1,XP_024852546.1,XP_024852548.1	107,526.9	0.952	1	1	1	3.18e-05	0.0104	965
14	PH and SEC7 domain-containing protein 4 isoform X1 [Bos taurus]	XP_003586687.2,XP_010808397.1,XP_010808398.1,XP_010808399.1,XP_010808400.1,XP_024855186.1	116,194.8	1	14	16	16	0.000509	0.24	1064
14	OCIA domain-containing protein 1 [Bos taurus]	NP_001015648.1	27,829.9	1	2	2	2	6.36e-05	0.105	247
14	peptidyl-prolyl cis-trans isomerase B precursor [Bos taurus]	NP_776577.1	22,701.8	1	4	5	5	0.000159	0.197	208
14	importin subunit alpha-4 [Bos taurus]	NP_001179702.2,XP_024855716.1	57,739.0	1	6	6	6	0.000191	0.211	521
14	OTU domain-containing protein 4 [Bos taurus]	NP_001230240.1	120,228.4	1	2	2	2	6.36e-05	0.0212	1085
14	structural maintenance of chromosomes protein 2 [Bos taurus]	XP_015328154.1,XP_024852063.1	135,646.9	1	12	13	13	0.000413	0.124	1191
14	UDP-N-acetylglucosamine--peptide N-acetylglucosaminyltransferase 110 kDa subunit isoform X1 [Bos taurus]	XP_005228084.1	116,970.2	1	3	3	3	9.54e-05	0.0335	1046
14	isocitrate dehydrogenase [NAD] subunit alpha, mitochondrial precursor [Bos taurus]	NP_777069.1	39,668.7	1	3	3	3	9.54e-05	0.109	366
14	thioredoxin domain-containing protein 5 precursor [Bos taurus]	NP_001193661.1	47,803.7	1	3	3	3	9.54e-05	0.0892	437
14	coiled-coil domain-containing protein 102A [Bos taurus]	NP_001071383.1,XP_010812769.1,XP_010812771.1,XP_010812772.1	63,091.7	1	13	19	20	0.000636	0.323	555
14	60S ribosomal protein L23 [Bos taurus]	NP_001030186.1	14,822.9	1	6	9	10	0.000318	0.514	140
14	small nuclear ribonucleoprotein-associated protein N [Bos taurus]	NP_001073265.1	24,622.4	0.998	0	0	2	6.36e-05	0.0375	240
14	probable ATP-dependent RNA helicase DDX20 isoform X1 [Bos taurus]	XP_024845171.1	92,667.7	0.952	1	1	1	3.18e-05	0.0218	825
14	stress-induced-phosphoprotein 1 [Bos taurus]	NP_001030569.1	62,484.7	1	8	10	10	0.000318	0.203	543
14	LOW QUALITY PROTEIN: MAP7 domain-containing protein 3 [Bos taurus]	XP_024845104.1	118,358.0	0.998	1	1	1	3.18e-05	0.0141	1061
14	lysine--tRNA ligase isoform X1 [Bos taurus]	XP_010812603.1	67,917.6	1	5	5	5	0.000159	0.134	595
14	squalene monooxygenase [Bos taurus]	NP_001091530.1	63,562.9	1	3	3	3	9.54e-05	0.0909	572
14	metal regulatory transcription factor 1 [Bos taurus]	NP_001030252.2,XP_005204750.1	81,061.7	1	2	2	2	6.36e-05	0.0413	751
14	katanin p80 WD40 repeat-containing subunit B1 [Bos taurus]	NP_001095379.1,XP_005218559.1	73,019.4	1	4	4	4	0.000127	0.0905	663
14	importin subunit beta-1 [Bos taurus]	NP_001180082.1	97,228.3	1	5	6	6	0.000191	0.0811	876
14	14-3-3 protein theta [Bos taurus]	NP_001071595.1	27,765.4	1	10	13	18	0.000572	0.433	245
14	TA_TaC12_019550.t1|allStrains2155|TA15220	TA_TaC12_019550.t1|allStrains2155|TA15220	15,807.3	0.952	1	1	1	3.18e-05	0.109	138
14	WD repeat and FYVE domain-containing protein 1 [Bos taurus]	NP_001040007.1	46,280.2	1	4	4	4	0.000127	0.134	410
14	uncharacterized protein KIAA0513 homolog isoform X1 [Bos taurus]	XP_005218483.1,XP_015331183.1,XP_024834665.1,XP_024834666.1,XP_024834667.1	46,539.3	0.952	1	1	1	3.18e-05	0.0317	410
14	density-regulated protein [Bos taurus]	NP_001039993.1,XP_024843204.1	22,217.4	0.952	1	1	1	3.18e-05	0.0909	198
14	CREB-regulated transcription coactivator 2 isoform X1 [Bos taurus]	XP_010801230.1,XP_010801231.1	73,454.7	1	5	5	5	0.000159	0.195	698
14	TA_TaC12_026360.t1|allStrains683|TA18055	TA_TaC12_026360.t1|allStrains683|TA18055	37,243.9	0.952	1	1	1	3.18e-05	0.0337	327
14	endophilin-B2 [Bos taurus]	NP_001070270.1,XP_005213252.1,XP_005213255.1	44,052.4	1	4	4	4	0.000127	0.119	395
14	40S ribosomal protein S13 [Bos taurus]	NP_001020513.1	17,223.3	1	6	6	7	0.000223	0.384	151
14	protein FAM3C precursor [Bos taurus]	NP_001092617.1,XP_024846675.1	24,797.0	0.952	1	1	1	3.18e-05	0.0529	227
14	RNA-binding protein 8A isoform X1 [Bos taurus]	XP_015318708.1	19,889.4	1	2	2	2	6.36e-05	0.172	174
14	26S proteasome non-ATPase regulatory subunit 4 [Bos taurus]	NP_001013616.2,XP_005203894.1	41,384.9	0.952	1	1	1	3.18e-05	0.0393	382
14	prefoldin subunit 2 [Bos taurus]	NP_001073690.1	16,647.8	0.952	1	1	1	3.18e-05	0.0909	154
14	heterogeneous nuclear ribonucleoprotein Q isoform X1 [Bos taurus]	XP_002690247.2,XP_005210965.1	69,603.5	1	7	8	9	0.000286	0.18	623
14	phosphatidylinositol 4,5-bisphosphate 3-kinase catalytic subunit gamma isoform isoform X1 [Bos taurus]	XP_005205479.1,XP_005205480.1,XP_005205481.1,XP_024846504.1,XP_024846505.1,XP_024846506.1	126,584.9	1	8	8	8	0.000254	0.0907	1102
14	protein scribble homolog isoform X1 [Bos taurus]	XP_024857692.1,XP_024857693.1,XP_024857694.1,XP_024857695.1,XP_024857696.1,XP_024857697.1,XP_024857699.1,XP_024857700.1	172,788.4	1	3	3	3	9.54e-05	0.0293	1603
14	coatomer subunit gamma-1 [Bos taurus]	NP_001032904.1	97,400.9	1	15	16	19	0.000604	0.288	874
14	spartin [Bos taurus]	NP_001071464.1,XP_005213698.1,XP_005213699.1,XP_005213700.1,XP_010809020.1	72,702.0	1	6	6	6	0.000191	0.151	668
14	60S ribosomal protein L10-like [Bos taurus]	NP_001192330.1	24,586.6	0.999	1	2	18	0.000572	0.407	214
14	interleukin-2 receptor subunit beta [Bos taurus]	XP_015326686.2	74,004.9	1	4	4	4	0.000127	0.119	672
14	pre-rRNA-processing protein TSR1 homolog isoform X1 [Bos taurus]	XP_005220141.2	91,985.0	1	4	4	4	0.000127	0.0908	804
14	ras GTPase-activating protein-binding protein 1 [Bos taurus]	NP_001032700.1	52,120.5	1	9	13	14	0.000445	0.29	465
14	WD repeat domain phosphoinositide-interacting protein 4 [Bos taurus]	NP_001069619.1,XP_005228214.1	39,823.8	0.952	1	1	1	3.18e-05	0.0306	360
14	phospholipase A-2-activating protein [Bos taurus]	NP_001098805.1	87,122.5	0.952	1	1	1	3.18e-05	0.0214	796
14	centromere protein K [Bos taurus]	NP_001179022.1	31,774.2	0.952	1	1	1	3.18e-05	0.0849	271
14	epsin-2 isoform X7 [Bos taurus]	XP_005220382.1,XP_005220383.1,XP_010814307.1,XP_024835516.1,XP_024835517.1	61,578.3	1	2	2	2	6.36e-05	0.0429	583
14	ras-related protein Rab-21, partial [Bos taurus]	XP_005228296.1	30,476.9	1	5	6	6	0.000191	0.215	279
14	reticulocalbin-1 precursor [Bos taurus]	NP_001096691.1	38,752.9	1	2	2	2	6.36e-05	0.0695	331
14	V-type proton ATPase subunit D isoform 1 [Bos taurus]	NP_001068609.2	28,250.3	0.952	1	1	1	3.18e-05	0.0445	247
14	ARF GTPase-activating protein GIT1 isoform X1 [Bos taurus]	XP_024836459.1	84,235.2	1	13	15	17	0.000541	0.302	761
14	V-type proton ATPase 116 kDa subunit a [Bos taurus]	NP_001069102.1,XP_024842874.1,XP_024842875.1	92,645.4	1	3	3	3	9.54e-05	0.088	830
14	sterol-4-alpha-carboxylate 3-dehydrogenase, decarboxylating [Bos taurus]	NP_001030559.1,XP_015316952.1	39,903.2	0.952	1	1	1	3.18e-05	0.0534	356
14	eukaryotic translation initiation factor 2 subunit 3 [Bos taurus]	NP_001039582.1	51,066.2	1	3	4	6	0.000191	0.146	472
14	ubiquitin-40S ribosomal protein S27a [Bos taurus]	NP_777203.1,XP_005212615.1,sp|RS27A_HUMAN|	17,965.6	1	2	3	12	0.000382	0.481	156
14	centromere/kinetochore protein zw10 homolog [Bos taurus]	NP_001068957.1	88,419.8	1	9	10	10	0.000318	0.16	779
14	aspartate--tRNA ligase, cytoplasmic [Bos taurus]	NP_001030257.1	57,036.3	1	9	9	9	0.000286	0.208	501
14	enhancer of mRNA-decapping protein 3 isoform X1 [Bos taurus]	XP_005222015.1,XP_005222016.1	55,932.1	1	12	13	13	0.000413	0.372	508
14	ras-related protein Rab-5B [Bos taurus]	NP_001193120.1,XP_005206708.1,XP_024847771.1	23,721.0	1	3	3	3	9.54e-05	0.186	215
14	PDZ and LIM domain protein 2 [Bos taurus]	NP_001029602.1	37,671.5	0.952	1	1	1	3.18e-05	0.0316	348
14	TATA element modulatory factor [Bos taurus]	NP_001193189.1	123,040.1	1	13	16	16	0.000509	0.166	1092
14	nucleoporin NUP188 homolog isoform X1 [Bos taurus]	XP_005213249.1	196,150.0	1	2	2	2	6.36e-05	0.012	1751
14	heat shock protein 75 kDa, mitochondrial precursor [Bos taurus]	NP_001033764.1,XP_024840592.1	79,383.1	0.972	1	1	4	0.000127	0.0512	703
14	transmembrane emp24 domain-containing protein 10 precursor [Bos taurus]	NP_001035639.1,XP_024853357.1	24,828.9	1	2	2	2	6.36e-05	0.105	219
14	nucleoporin p54 [Bos taurus]	NP_001068753.1	55,970.9	1	2	2	2	6.36e-05	0.0588	510
14	ras-related C3 botulinum toxin substrate 2 precursor [Bos taurus]	NP_786986.1	21,424.3	1	3	5	7	0.000223	0.302	192
14	exopolyphosphatase PRUNE1 [Bos taurus]	NP_001030429.1,XP_010801331.1,XP_015318194.1,XP_024845139.1,XP_024845140.1	50,081.5	0.952	1	1	1	3.18e-05	0.0243	453
14	synaptogyrin-1 [Bos taurus]	NP_001029795.1,XP_005207391.1,XP_010804016.1	21,106.3	0.995	1	1	1	3.18e-05	0.0628	191
14	asparagine--tRNA ligase, cytoplasmic [Bos taurus]	NP_001040037.1,XP_005224341.1	64,400.0	1	9	10	10	0.000318	0.224	559
14	transketolase [Bos taurus]	NP_001003906.1	67,907.6	1	9	10	10	0.000318	0.246	623
14	pentatricopeptide repeat domain-containing protein 3, mitochondrial precursor [Bos taurus]	NP_001039499.1	77,833.6	1	4	4	4	0.000127	0.113	688
14	voltage-dependent anion-selective channel protein 3 [Bos taurus]	NP_777154.1,XP_005226158.1	30,740.2	1	8	10	12	0.000382	0.498	283
14	caspase recruitment domain-containing protein 11 [Bos taurus]	NP_001103266.1,XP_005225161.1,XP_005225162.1,XP_005225163.1,XP_005225165.1,XP_005225166.1,XP_015315933.1,XP_024840602.1	132,545.8	1	2	2	2	6.36e-05	0.0192	1146
14	UPF0183 protein C16orf70 homolog isoform X1 [Bos taurus]	XP_005218490.1,XP_005218491.1,XP_015331187.1	47,593.1	1	8	9	9	0.000286	0.327	422
14	RNA-binding protein 3 isoform 2 [Bos taurus]	NP_001290409.1	17,340.0	0.952	1	1	1	3.18e-05	0.0818	159
14	peptidyl-prolyl cis-trans isomerase FKBP11 precursor [Bos taurus]	NP_001039397.1	22,475.8	0.999	2	2	2	6.36e-05	0.103	203
14	LOW QUALITY PROTEIN: ATP-dependent RNA helicase DDX42 [Bos taurus]	XP_010814737.2	103,490.4	0.952	1	1	1	3.18e-05	0.0127	947
14	D-dopachrome decarboxylase [Bos taurus]	NP_001092620.1	12,877.2	0.999	1	1	1	3.18e-05	0.11	118
14	FYN-binding protein 1 [Bos taurus]	NP_001098884.1,XP_005221664.2,XP_005221667.1,XP_024837104.1,XP_024837105.1	90,490.8	1	21	30	30	0.000954	0.407	827
14	V-type proton ATPase 116 kDa subunit a isoform 2 [Bos taurus]	NP_788810.1	98,013.4	1	3	3	3	9.54e-05	0.0504	854
14	disintegrin and metalloproteinase domain-containing protein 9 precursor [Bos taurus]	NP_001179747.2	90,583.4	0.952	1	1	1	3.18e-05	0.0171	821
14	ATP synthase subunit O, mitochondrial precursor [Bos taurus]	NP_776669.1	23,350.2	1	2	2	2	6.36e-05	0.169	213
14	sodium/potassium-transporting ATPase subunit beta-1 [Bos taurus]	NP_001030411.1	15,393.9	1	2	3	3	9.54e-05	0.211	133
14	ATP-dependent RNA helicase DDX1 [Bos taurus]	NP_001068936.1,XP_005213020.2	82,414.9	1	5	5	5	0.000159	0.112	740
14	mitochondrial glutamate carrier 1 [Bos taurus]	NP_001068627.1,XP_005227358.1,XP_005227359.1,XP_005227360.1,XP_015316820.1,XP_024842765.1,XP_024842766.1,XP_024842767.1	34,532.5	1	3	3	3	9.54e-05	0.112	322
14	erythrocyte band 7 integral membrane protein [Bos taurus]	NP_001098943.1	31,289.5	1	6	7	7	0.000223	0.335	284
14	magnesium transporter protein 1 precursor [Bos taurus]	NP_001231247.1	38,034.2	0.952	1	1	1	3.18e-05	0.0269	335
14	rho GTPase-activating protein 30 isoform X2 [Bos taurus]	XP_005203596.1,XP_024845368.1,XP_024845369.1,XP_024845370.1	117,438.9	1	3	3	3	9.54e-05	0.0392	1096
14	60S ribosomal protein L34 [Bos taurus]	NP_001193150.1,XP_005207656.1,XP_005207657.1	13,293.1	1	2	2	2	6.36e-05	0.145	117
14	rho GTPase-activating protein 25 [Bos taurus]	NP_001039857.1	72,355.8	1	32	44	45	0.00143	0.591	640
14	cytospin-A [Bos taurus]	NP_001192793.1,XP_005218283.1,XP_005218284.1,XP_015331103.1	124,037.8	1	5	5	7	0.000223	0.076	1119
14	splicing factor U2AF 65 kDa subunit isoform X3 [Bos taurus]	XP_010813778.1,XP_010813779.1	51,899.3	0.952	1	1	1	3.18e-05	0.0348	460
14	mediator of RNA polymerase II transcription subunit 23 [Bos taurus]	NP_001192691.1,XP_024852307.1	156,339.4	1	13	13	13	0.000413	0.115	1368
14	serpin B6 [Bos taurus]	NP_777214.1,XP_024839166.1,XP_024839167.1,XP_024839168.1	42,561.2	0.972	1	1	2	6.36e-05	0.0661	378
14	snurportin-1 [Bos taurus]	NP_001033635.1,XP_010815368.1,XP_010815369.1,XP_024837525.1,XP_024837526.1,XP_024837528.1,XP_024837529.1,XP_024837530.1	41,492.6	0.952	1	1	1	3.18e-05	0.0497	362
14	phosphoribosylformylglycinamidine synthase isoform X3 [Bos taurus]	XP_005220416.4,XP_024835935.1,XP_024835936.1	147,728.2	1	3	3	3	9.54e-05	0.049	1367
14	normal mucosa of esophagus-specific gene 1 protein [Bos taurus]	NP_001193905.1	9,607.6	1	2	2	2	6.36e-05	0.289	83
14	protein AHNAK2 [Bos taurus]	XP_024837980.1	592,999.1	1	3	3	4	0.000127	0.0114	5697
14	gelsolin isoform b [Bos taurus]	NP_001029799.1,XP_024851611.1	80,731.1	1	19	27	28	0.00089	0.378	731
14	coatomer subunit zeta-1 [Bos taurus]	NP_776707.2	20,228.9	1	4	5	5	0.000159	0.277	177
14	calponin-2 [Bos taurus]	NP_001030497.1	33,438.3	1	12	18	19	0.000604	0.495	309
14	transcription factor Dp-1 [Bos taurus]	NP_001069497.1,XP_024855673.1,XP_024855674.1,XP_024855675.1,XP_024855676.1	44,926.1	1	2	2	2	6.36e-05	0.12	410
14	TA_TaC12_020830.t1|allStrains364|TA02550	TA_TaC12_020830.t1|allStrains364|TA02550	44,429.1	1	3	3	3	9.54e-05	0.119	388
14	eukaryotic translation initiation factor 3 subunit G [Bos taurus]	NP_001073091.1	35,656.0	1	6	7	7	0.000223	0.281	320
14	TA_TaC12_011620.t1|allStrains768|TA16000	TA_TaC12_011620.t1|allStrains768|TA16000	16,319.6	0.952	1	1	1	3.18e-05	0.106	142
14	heterogeneous nuclear ribonucleoprotein D0 [Bos taurus]	NP_001091533.1,XP_005208226.1	32,848.7	1	2	2	3	9.54e-05	0.108	306
14	TA_TaC12_027800.t1|allStrains3095|TA17895	TA_TaC12_027800.t1|allStrains3095|TA17895	18,157.6	1	3	3	3	9.54e-05	0.272	159
14	TA_TaC12_019380.t1|allStrains1281|TA15995	TA_TaC12_019380.t1|allStrains1281|TA15995	79,452.7	1	2	2	2	6.36e-05	0.036	695
14	LOW QUALITY PROTEIN: AMP deaminase 3 [Bos taurus]	XP_024831574.1	88,909.9	1	7	7	7	0.000223	0.188	767
14	TA_TaC12_010190.t1|allStrains2503|TA16270	TA_TaC12_010190.t1|allStrains2503|TA16270	63,876.4	1	3	3	3	9.54e-05	0.0618	567
14	tetratricopeptide repeat protein 9C [Bos taurus]	NP_001077261.1,XP_010801770.1,XP_010819326.1,XP_010819330.1,XP_024843132.1	19,919.1	1	3	3	3	9.54e-05	0.199	171
14	signal transducing adapter molecule 1 [Bos taurus]	NP_001070310.1	58,664.3	0.991	1	1	2	6.36e-05	0.0487	534
14	bifunctional purine biosynthesis protein PURH [Bos taurus]	NP_001068722.1	64,483.7	1	8	8	8	0.000254	0.201	592
14	TBC1 domain family member 14 [Bos taurus]	NP_001092646.1,XP_005208403.1,XP_024849207.1,XP_024849208.1,XP_024849209.1	76,564.5	1	2	2	2	6.36e-05	0.0325	677
14	carnitine O-palmitoyltransferase 1, liver isoform [Bos taurus]	NP_001291918.1,XP_005227433.1	88,288.4	1	6	6	6	0.000191	0.0841	773
14	methylmalonyl-CoA mutase, mitochondrial precursor [Bos taurus]	NP_776364.2,XP_005223430.1,XP_024839143.1	83,259.4	1	2	2	2	6.36e-05	0.0493	750
14	ribonuclease inhibitor [Bos taurus]	NP_001030396.1,XP_024842921.1	48,851.4	1	5	6	6	0.000191	0.164	456
14	aminoacyl tRNA synthase complex-interacting multifunctional protein 2 [Bos taurus]	NP_001069281.1	35,178.4	1	4	4	4	0.000127	0.228	320
14	ribosome-binding protein 1 isoform X1 [Bos taurus]	XP_024856794.1,XP_024856795.1,XP_024856797.1	166,771.0	1	22	24	24	0.000763	0.196	1551
14	ras-related protein Rab-33B [Bos taurus]	NP_001076909.1,XP_005217613.1,XP_015330867.1,XP_015330868.1	25,618.9	0.962	1	1	3	9.54e-05	0.114	229
14	60 kDa heat shock protein, mitochondrial isoform X1 [Bos taurus]	XP_015313986.1	75,033.0	1	24	35	36	0.00114	0.478	703
14	myotubularin-related protein 4 [Bos taurus]	NP_001095798.1,XP_005219993.2,XP_005219994.1,XP_005219995.1,XP_005219996.1,XP_024836299.1,XP_024836300.1,XP_024836301.1	124,878.5	1	3	3	3	9.54e-05	0.0479	1127
14	26S proteasome regulatory subunit 8 [Bos taurus]	NP_776866.1	45,627.2	1	5	5	7	0.000223	0.244	406
14	thymopoietin-2 isoform X2 [Bos taurus]	XP_005206607.1	50,693.8	0.999	1	1	4	0.000127	0.132	454
14	hypoxanthine-guanine phosphoribosyltransferase [Bos taurus]	NP_001029207.1	24,499.5	1	4	4	4	0.000127	0.211	218
14	V-type proton ATPase subunit S1 precursor [Bos taurus]	NP_787000.1	51,782.5	1	2	2	2	6.36e-05	0.0598	468
14	prefoldin subunit 3 [Bos taurus]	NP_001033605.1	22,483.6	1	2	2	2	6.36e-05	0.112	197
14	calcium load-activated calcium channel precursor [Bos taurus]	NP_001029938.1	21,176.3	1	2	2	2	6.36e-05	0.128	188
14	nuclear factor NF-kappa-B p100 subunit isoform X1 [Bos taurus]	XP_024841410.1,XP_024841411.1	97,035.7	1	0	0	21	0.000668	0.315	901
14	metaxin-3 isoform X3 [Bos taurus]	XP_005211462.1	27,994.5	0.952	1	1	1	3.18e-05	0.0726	248
14	syntenin-1 [Bos taurus]	NP_001068951.1,XP_005215493.2,XP_005215494.2,XP_024857262.1,XP_024857263.1,XP_024857264.1	32,390.2	1	3	3	3	9.54e-05	0.248	298
14	protein-L-isoaspartate(D-aspartate) O-methyltransferase [Bos taurus]	NP_001073085.1	24,579.9	1	5	6	6	0.000191	0.427	227
14	26S proteasome non-ATPase regulatory subunit 13 [Bos taurus]	NP_001019703.1	42,866.8	1	3	3	3	9.54e-05	0.0851	376
14	60S ribosomal protein L10a [Bos taurus]	NP_001015647.1	24,832.0	1	8	10	11	0.00035	0.392	217
14	DNA excision repair protein ERCC-6-like [Bos taurus]	NP_001096000.1	140,515.3	1	9	9	9	0.000286	0.108	1242
14	ubiquitin carboxyl-terminal hydrolase 10 [Bos taurus]	NP_001092394.1	86,533.0	1	8	8	8	0.000254	0.141	800
14	peroxiredoxin-6 [Bos taurus]	NP_777068.1	25,068.3	1	5	7	7	0.000223	0.321	224
14	alpha-enolase [Bos taurus]	NP_776474.2	47,327.1	1	18	29	30	0.000954	0.539	434
14	F-actin-capping protein subunit alpha-2 [Bos taurus]	NP_001013016.1	32,979.5	1	7	8	17	0.000541	0.444	286
14	26S proteasome non-ATPase regulatory subunit 12 [Bos taurus]	NP_001039893.1	53,054.5	1	3	3	3	9.54e-05	0.0789	456
14	probable ATP-dependent RNA helicase DHX58 [Bos taurus]	NP_001015545.1,XP_024835624.1	77,169.5	1	16	18	18	0.000572	0.306	680
14	tropomyosin alpha-4 chain isoform X1 [Bos taurus]	XP_005208568.1	28,522.4	1	3	6	12	0.000382	0.331	248
14	type II inositol 1,4,5-trisphosphate 5-phosphatase isoform X3 [Bos taurus]	XP_005204987.1,XP_010802104.1	85,619.9	1	24	30	30	0.000954	0.44	750
14	guanylate-binding protein 6 [Bos taurus]	XP_002686308.1,XP_005204401.1	71,170.5	1	10	13	15	0.000477	0.245	628
14	phosphatidylinositol 3,4,5-trisphosphate 5-phosphatase 2 [Bos taurus]	NP_001178105.1,XP_024831340.1	139,002.2	1	7	7	7	0.000223	0.0791	1264
14	single-stranded DNA-binding protein, mitochondrial isoform X1 [Bos taurus]	XP_005205895.1	17,191.3	1	2	2	2	6.36e-05	0.203	148
14	protein NEDD1 [Bos taurus]	NP_001030410.1,XP_024847530.1	71,205.1	0.952	1	1	1	3.18e-05	0.0273	659
14	steroid receptor RNA activator 1 [Bos taurus]	NP_001073110.1,XP_015327745.1	24,943.0	1	2	2	2	6.36e-05	0.0973	226
14	succinate--CoA ligase [GDP-forming] subunit beta, mitochondrial precursor [Bos taurus]	NP_001029811.1	46,692.1	1	3	3	3	9.54e-05	0.146	432
14	vacuolar protein sorting-associated protein 4A isoform X1 [Bos taurus]	XP_005218789.1,XP_010812869.1,XP_024834317.1,XP_024834318.1	48,966.4	0.967	1	1	2	6.36e-05	0.0664	437
14	DNA replication licensing factor MCM2 isoform X1 [Bos taurus]	XP_024838891.1,XP_024838892.1,XP_024838893.1,XP_024838894.1	93,291.9	0.952	1	1	1	3.18e-05	0.0122	825
14	40S ribosomal protein S23 [Bos taurus]	NP_001029862.1,XP_002700162.3	15,807.7	1	4	5	5	0.000159	0.357	143
14	perilipin-3 [Bos taurus]	NP_001070514.1,XP_005209025.1,XP_005209027.1,XP_015327561.1,XP_024850443.1	47,601.3	1	10	13	13	0.000413	0.377	438
14	GATOR complex protein MIOS [Bos taurus]	NP_001179247.1,XP_005205236.1,XP_005205237.1,XP_005205238.1,XP_010802332.1,XP_015323800.1,XP_024846390.1,XP_024846391.1,XP_024846392.1,XP_024846393.1	98,516.8	1	19	21	21	0.000668	0.317	875
14	transcription elongation factor SPT5 isoform X1 [Bos taurus]	XP_024834024.1,XP_024834025.1	120,967.8	0.952	1	1	1	3.18e-05	0.0101	1087
14	delta-1-pyrroline-5-carboxylate synthase isoform X1 [Bos taurus]	XP_005225594.1	86,981.6	0.999	1	1	1	3.18e-05	0.029	793
14	tyrosine-protein phosphatase non-receptor type 1 [Bos taurus]	NP_001093796.1	49,037.9	1	11	15	15	0.000477	0.346	425
14	T-complex protein 1 subunit delta [Bos taurus]	NP_001033283.1	58,208.1	1	22	31	34	0.00108	0.55	542
14	septin-11 [Bos taurus]	NP_001075916.1,XP_005208159.1,XP_005208160.1	48,992.6	1	4	6	13	0.000413	0.294	425
14	RAS protein activator like-3 [Bos taurus]	NP_001095706.1	110,757.6	1	10	10	10	0.000318	0.143	1012
14	transmembrane protein 11, mitochondrial [Bos taurus]	NP_001091467.1,XP_005220392.1	21,479.1	0.952	1	1	1	3.18e-05	0.0833	192
14	ragulator complex protein LAMTOR4 [Bos taurus]	NP_001160079.1	10,685.9	1	3	3	3	9.54e-05	0.354	99
14	E3 ubiquitin-protein ligase ZNRF2 [Bos taurus]	NP_001098913.1,XP_024846674.1	23,886.3	0.952	1	1	1	3.18e-05	0.105	238
14	twinfilin-2 [Bos taurus]	NP_001098794.1	39,565.1	1	10	13	15	0.000477	0.513	349
14	protein kinase C delta type [Bos taurus]	NP_001071323.1	77,228.4	1	0	0	15	0.000477	0.249	676
14	nudC domain-containing protein 2 [Bos taurus]	NP_001035643.1	17,645.9	0.952	1	1	1	3.18e-05	0.0701	157
14	40S ribosomal protein S15a [Bos taurus]	NP_001032520.1	14,840.0	1	1	2	8	0.000254	0.415	130
14	protein LAP2 [Bos taurus]	NP_001193082.1,XP_005221508.1,XP_005221515.1,XP_024837027.1,XP_024837028.1,XP_024837029.1,XP_024837030.1,XP_024837031.1,XP_024837032.1,XP_024837033.1	153,536.4	1	4	5	5	0.000159	0.0313	1372
14	FACT complex subunit SSRP1 [Bos taurus]	NP_001094511.1,XP_024830789.1	81,075.6	1	5	5	5	0.000159	0.0733	709
14	protein FAM49B isoform X6 [Bos taurus]	XP_024857254.1,XP_024857255.1,XP_024857256.1,XP_024857257.1,XP_024857258.1	36,820.8	1	4	4	4	0.000127	0.201	324
14	RNA polymerase II-associated protein 3 [Bos taurus]	NP_001095400.2	75,597.6	1	7	7	7	0.000223	0.113	665
14	E3 ubiquitin/ISG15 ligase TRIM25 [Bos taurus]	NP_001093806.1	70,603.7	1	3	3	3	9.54e-05	0.0777	631
14	protein FAM98A [Bos taurus]	NP_001076924.1	55,339.3	1	3	3	3	9.54e-05	0.0909	517
14	tricarboxylate transport protein, mitochondrial [Bos taurus]	XP_015331125.2	33,515.6	1	5	5	5	0.000159	0.179	308
14	serine/threonine-protein phosphatase 2A catalytic subunit alpha isoform [Bos taurus]	NP_851374.1	35,594.5	1	0	0	3	9.54e-05	0.197	309
14	uncharacterized protein C6orf106 homolog [Bos taurus]	NP_001069939.1,XP_005223321.1	23,297.1	0.952	1	1	1	3.18e-05	0.0857	210
14	Golgi reassembly-stacking protein 2 [Bos taurus]	NP_001033624.2,XP_005202383.1	47,578.6	0.995	1	1	1	3.18e-05	0.0264	455
14	glutathione S-transferase P [Bos taurus]	NP_803482.1	23,614.0	1	11	22	23	0.000731	0.676	210
14	unconventional myosin-XVIIIa isoform X25 [Bos taurus]	XP_024836458.1	194,274.9	1	2	3	94	0.00299	0.483	1709
14	alpha-centractin [Bos taurus]	NP_001180177.1	42,615.2	1	2	2	2	6.36e-05	0.101	376
14	serine/arginine-rich splicing factor 3 [Bos taurus]	NP_001029872.1	19,330.0	0.999	1	1	2	6.36e-05	0.189	164
14	TA_TaC12_035910.t1|allStrains1420|TA10185	TA_TaC12_035910.t1|allStrains1420|TA10185	31,176.4	1	3	3	3	9.54e-05	0.164	275
14	myosin-14 isoform X1 [Bos taurus]	XP_010813538.1	228,119.7	0.999	1	2	31	0.000986	0.0545	1999
14	ribosomal protein S6 kinase alpha-1 [Bos taurus]	NP_001077191.1,XP_005203256.1,XP_005203257.1,XP_005203258.1	82,727.6	1	8	10	11	0.00035	0.185	735
14	tumor necrosis factor receptor type 1-associated DEATH domain protein [Bos taurus]	NP_001039361.1,XP_024833784.1,XP_024833785.1	35,305.0	1	5	5	5	0.000159	0.221	321
14	transmembrane emp24 domain-containing protein 2 precursor [Bos taurus]	NP_001153290.1	22,733.4	0.952	1	1	1	3.18e-05	0.0448	201
14	vacuolar protein sorting-associated protein 33A [Bos taurus]	NP_001039514.1	67,510.8	0.952	1	1	1	3.18e-05	0.0151	596
14	aflatoxin B1 aldehyde reductase member 2 [Bos taurus]	NP_001095419.1	40,508.3	1	2	2	2	6.36e-05	0.065	369
14	gamma-adducin isoform X1 [Bos taurus]	XP_005225781.1,XP_010818325.1,XP_010818326.1,XP_010818327.1,XP_010818328.1,XP_010818329.1,XP_010818330.1,XP_024841287.1	78,825.4	1	5	5	5	0.000159	0.115	706
14	thymidylate kinase [Bos taurus]	NP_001092363.1	23,775.5	1	5	5	5	0.000159	0.259	212
14	WASH complex subunit FAM21 [Bos taurus]	NP_001192696.1	145,632.6	1	22	25	25	0.000795	0.294	1333
14	peroxiredoxin-2 [Bos taurus]	NP_777188.1,XP_005208710.1,XP_010805021.1	21,945.9	1	10	14	14	0.000445	0.538	199
14	TA_TaC12_029940.t1|allStrains1940|TA07065	TA_TaC12_029940.t1|allStrains1940|TA07065	57,011.4	0.947	1	1	1	3.18e-05	0.0247	527
14	5'-AMP-activated protein kinase catalytic subunit alpha-1 isoform X2 [Bos taurus]	XP_005221614.1,XP_024837129.1	64,007.8	1	1	1	2	6.36e-05	0.0608	559
14	ubiquitin-like protein ISG15 [Bos taurus]	NP_776791.1	17,309.9	1	2	2	2	6.36e-05	0.175	154
14	T-complex protein 1 subunit alpha [Bos taurus]	NP_001033175.1	60,207.8	1	1	2	24	0.000763	0.371	556
14	small glutamine-rich tetratricopeptide repeat-containing protein alpha [Bos taurus]	NP_001033119.1,XP_005209059.1,XP_005209062.1,XP_010805314.1,XP_010805315.1,XP_024849689.1	34,213.8	0.952	1	1	1	3.18e-05	0.0543	313
14	TA_TaC12_028160.t1|allStrains3032|TA18090	TA_TaC12_028160.t1|allStrains3032|TA18090	24,284.6	0.998	2	2	2	6.36e-05	0.103	205
14	long-chain-fatty-acid--CoA ligase 5 [Bos taurus]	NP_001069118.1,XP_005225793.1,XP_005225794.1,XP_005225795.1,XP_024841364.1	76,031.2	1	6	7	8	0.000254	0.122	683
14	DNA-directed RNA polymerase II subunit RPB1 [Bos taurus]	NP_001193242.1,XP_024835398.1	217,197.1	1	3	3	3	9.54e-05	0.0239	1970
14	dnaJ homolog subfamily C member 3 precursor [Bos taurus]	NP_777181.1	57,706.1	0.952	1	1	1	3.18e-05	0.0377	504
14	mitochondrial import receptor subunit TOM22 homolog [Bos taurus]	NP_001093805.1	15,293.0	1	2	2	2	6.36e-05	0.264	140
14	glutamine--fructose-6-phosphate aminotransferase [isomerizing] 1 [Bos taurus]	NP_001103431.1	76,744.4	1	6	6	7	0.000223	0.129	681
14	neutral alpha-glucosidase AB [Bos taurus]	NP_001192706.1	109,473.8	0.992	0	0	4	0.000127	0.0673	966
14	myotubularin-related protein 14 [Bos taurus]	NP_001093834.1	66,609.3	0.952	1	1	1	3.18e-05	0.0151	597
14	protein zwilch homolog [Bos taurus]	NP_001095649.1,XP_024853433.1	66,386.4	1	1	1	4	0.000127	0.122	589
14	tubulin-folding cofactor B [Bos taurus]	NP_001014939.1	27,517.9	1	4	4	4	0.000127	0.217	244
14	alkyldihydroxyacetonephosphate synthase, peroxisomal [Bos taurus]	NP_001193648.1	73,176.7	0.984	1	1	1	3.18e-05	0.0198	658
14	very-long-chain (3R)-3-hydroxyacyl-CoA dehydratase 3 [Bos taurus]	NP_001096786.1	43,134.6	1	3	3	3	9.54e-05	0.149	362
14	synaptosomal-associated protein 23 [Bos taurus]	NP_001069299.1,XP_005211630.1,XP_024853331.1	23,227.5	1	3	3	3	9.54e-05	0.246	211
14	glutamate dehydrogenase 1, mitochondrial precursor [Bos taurus]	NP_872593.2	61,632.8	1	6	6	6	0.000191	0.146	561
14	pyruvate dehydrogenase E1 component subunit beta, mitochondrial precursor [Bos taurus]	NP_001030512.2	39,126.2	0.976	1	1	1	3.18e-05	0.0195	359
14	glucose-6-phosphate 1-dehydrogenase isoform X3 [Bos taurus]	XP_005227717.1,XP_024843520.1	63,252.8	1	23	27	27	0.000858	0.535	555
14	histone acetyltransferase type B catalytic subunit [Bos taurus]	NP_001029519.1,XP_005202377.3	48,838.5	1	3	4	4	0.000127	0.131	413
14	transcription factor E2F4 [Bos taurus]	NP_001069341.1,XP_005218671.2	43,272.5	0.952	1	1	1	3.18e-05	0.0223	404
14	WD repeat-containing protein 6 [Bos taurus]	NP_001099093.1,XP_010816041.1	122,054.5	1	23	26	26	0.000827	0.313	1124
14	mitochondrial 2-oxoglutarate/malate carrier protein [Bos taurus]	NP_777096.1,XP_024835408.1	34,173.0	1	5	6	6	0.000191	0.201	314
14	dihydropyrimidinase-related protein 3 [Bos taurus]	NP_001094538.1	73,988.9	1	25	35	43	0.00137	0.617	684
14	phosphatidylinositol-binding clathrin assembly protein isoform X2 [Bos taurus]	XP_024842852.1,XP_024842854.1,XP_024842856.1,XP_024842858.1,XP_024842861.1,XP_024842863.1,XP_024842865.1,XP_024842868.1	73,763.4	1	7	8	8	0.000254	0.156	681
14	ankyrin repeat domain-containing protein 17 isoform X10 [Bos taurus]	XP_005208138.2,XP_024848898.1,XP_024848899.1,XP_024848900.1,XP_024848901.1	247,576.9	1	3	3	9	0.000286	0.0664	2364
14	proteasome adapter and scaffold protein ECM29 isoform X3 [Bos taurus]	XP_010806546.2,XP_024852090.1,XP_024852091.1,XP_024852092.1	203,215.3	0.952	1	1	1	3.18e-05	0.0087	1840
14	ras association domain-containing protein 4 isoform X1 [Bos taurus]	XP_005226616.1,XP_005226617.1	36,506.0	1	2	2	2	6.36e-05	0.0818	318
14	adenylate kinase 2, mitochondrial [Bos taurus]	NP_776314.1,XP_005202939.1	25,634.7	0.998	1	1	1	3.18e-05	0.0556	234
14	UBX domain-containing protein 1 [Bos taurus]	NP_001032677.1	33,401.5	1	3	3	3	9.54e-05	0.141	297
14	ral GTPase-activating protein subunit alpha-2 isoform X1 [Bos taurus]	XP_024856808.1,XP_024856811.1,XP_024856812.1	216,708.5	0.998	0	0	2	6.36e-05	0.0181	1939
14	caspase-4 [Bos taurus]	NP_788811.1,XP_010810586.1,XP_015330059.1	43,013.3	1	16	20	20	0.000636	0.525	377
14	NADH dehydrogenase [ubiquinone] 1 alpha subcomplex subunit 10, mitochondrial precursor [Bos taurus]	NP_788828.1	39,264.5	1	2	2	2	6.36e-05	0.0641	343
14	replication protein A 70 kDa DNA-binding subunit [Bos taurus]	NP_001068644.1	68,215.1	1	14	17	17	0.000541	0.302	616
14	TA_TaC12_035060.t1|allStrains3300|TA10755	TA_TaC12_035060.t1|allStrains3300|TA10755	36,897.2	1	5	5	5	0.000159	0.201	324
14	putative monooxygenase p33MONOX [Bos taurus]	NP_001029497.1,XP_005211240.1,XP_005211241.1,XP_005211242.1,XP_005211243.1,XP_015328462.1,XP_024853146.1	32,988.1	0.999	1	1	1	3.18e-05	0.0328	305
14	MICOS complex subunit MIC60 isoform X4 [Bos taurus]	XP_005212827.1	84,583.5	1	2	2	57	0.00181	0.566	765
14	tropomyosin alpha-3 chain-like isoform X1 [Bos taurus]	XP_005207733.1	29,545.0	1	1	2	19	0.000604	0.335	254
14	synergin gamma isoform X5 [Bos taurus]	XP_005220073.1,XP_005220074.1	132,096.5	1	1	1	35	0.00111	0.387	1237
14	inter-alpha-trypsin inhibitor heavy chain H3 precursor [Bos taurus]	NP_001095368.1,XP_024838302.1	99,552.4	0.952	1	1	1	3.18e-05	0.0146	891
14	myomegalin isoform X10 [Bos taurus]	XP_005204112.1,XP_005204113.1,XP_010801428.1,XP_024845761.1,XP_024845762.1	282,500.2	0.952	1	1	1	3.18e-05	0.00952	2521
14	replication factor C subunit 5 isoform X1 [Bos taurus]	XP_005217825.1	38,412.3	1	2	3	3	9.54e-05	0.0855	339
14	translin [Bos taurus]	NP_001068890.1	26,169.4	1	2	2	2	6.36e-05	0.11	228
14	testis-expressed protein 13A [Bos taurus]	XP_024844277.1	44,762.0	0.952	1	1	1	3.18e-05	0.0298	403
14	spectrin beta chain, non-erythrocytic 1 isoform X2 [Bos taurus]	XP_005212690.1	272,685.9	1	59	73	73	0.00232	0.383	2350
14	aminoacyl tRNA synthase complex-interacting multifunctional protein 1 [Bos taurus]	NP_001030190.2	35,412.4	1	3	3	3	9.54e-05	0.0901	322
14	40S ribosomal protein S17 [Bos taurus]	NP_001092680.1	15,582.5	1	5	9	9	0.000286	0.519	135
14	sp|K1C10_HUMAN|	sp|K1C10_HUMAN|	59,520.3	1	3	3	3	9.54e-05	0.0759	593
14	glycerol kinase isoform X5 [Bos taurus]	XP_024843581.1	57,540.6	0.987	1	1	2	6.36e-05	0.0324	524
14	protein flightless-1 homolog isoform X1 [Bos taurus]	XP_024836571.1	144,405.5	1	36	45	46	0.00146	0.405	1268
14	heterogeneous nuclear ribonucleoprotein U-like protein 2 [Bos taurus]	NP_001193174.1	85,191.7	0.952	1	1	1	3.18e-05	0.0294	749
14	vitamin K epoxide reductase complex subunit 1-like protein 1 [Bos taurus]	XP_024841052.1	19,832.7	0.952	1	1	1	3.18e-05	0.0625	176
14	60S ribosomal protein L19 [Bos taurus]	NP_001035606.1	23,467.4	1	2	3	3	9.54e-05	0.133	196
14	misshapen-like kinase 1 isoform X1 [Bos taurus]	XP_024835908.1,XP_024835910.1	154,267.0	0.981	0	0	10	0.000318	0.109	1368
14	stathmin [Bos taurus]	NP_001029962.1,XP_005203304.1	17,303.0	1	5	5	5	0.000159	0.309	149
14	LIM and SH3 domain protein 1 [Bos taurus]	NP_001030471.1	29,676.7	1	9	13	14	0.000445	0.473	260
14	LOW QUALITY PROTEIN: eukaryotic peptide chain release factor GTP-binding subunit ERF3A-like [Bos taurus]	XP_010819693.2	69,568.8	0.999	1	1	28	0.00089	0.25	633
14	T-complex protein 1 subunit theta [Bos taurus]	NP_001028781.1	59,609.4	1	2	6	75	0.00238	0.786	548
14	ran-specific GTPase-activating protein [Bos taurus]	NP_001029758.1	23,712.9	1	5	6	6	0.000191	0.5	206
14	beta-2-syntrophin [Bos taurus]	NP_001098936.1	57,957.8	0.999	1	1	1	3.18e-05	0.0167	540
14	CD48 antigen precursor [Bos taurus]	NP_001039467.1	27,591.1	1	2	2	2	6.36e-05	0.134	239
14	thymopoietin-2 isoform X1 [Bos taurus]	XP_005206606.1	74,973.4	0.967	0	0	3	9.54e-05	0.0639	689
14	cellular nucleic acid-binding protein [Bos taurus]	NP_001029396.1,XP_024838217.1,XP_024838218.1,XP_024838219.1	18,741.3	1	5	6	6	0.000191	0.376	170
14	26S proteasome non-ATPase regulatory subunit 3 [Bos taurus]	NP_001039365.1	60,958.7	1	5	5	5	0.000159	0.131	534
14	WD repeat-containing protein 55 [Bos taurus]	NP_001014873.1	42,046.7	0.952	1	1	1	3.18e-05	0.0707	382
14	AP-4 complex subunit epsilon-1 isoform X2 [Bos taurus]	XP_003586629.2	128,029.0	1	3	3	3	9.54e-05	0.0431	1138
14	caspase-7 [Bos taurus]	XP_002698555.1	33,896.1	0.952	1	1	1	3.18e-05	0.0332	301
14	AP2-associated protein kinase 1 isoform X4 [Bos taurus]	XP_010808446.1,XP_024855219.1	139,226.5	1	6	6	6	0.000191	0.0756	1297
14	ATP synthase subunit alpha, mitochondrial isoform X1 [Bos taurus]	XP_024839949.1,XP_024839950.1	59,691.3	1	14	16	18	0.000572	0.391	553
14	tubulin beta-4B chain [Bos taurus]	NP_001029835.1	49,830.7	1	1	1	99	0.00315	0.742	445
14	ADP-ribosylation factor 5 [Bos taurus]	NP_001077140.1	20,530.1	0.946	0	0	12	0.000382	0.467	180
14	transmembrane protein 120A [Bos taurus]	NP_001073068.1,XP_024840656.1	40,732.4	0.952	1	1	1	3.18e-05	0.0262	343
14	LOW QUALITY PROTEIN: SRSF protein kinase 1 [Bos taurus]	XP_002697249.2	93,168.2	0.952	1	1	1	3.18e-05	0.0156	831
14	leukocyte elastase inhibitor [Bos taurus]	NP_001193539.1,XP_024839237.1,XP_024839238.1	42,237.7	0.983	1	1	2	6.36e-05	0.0663	377
14	vacuolar protein sorting-associated protein 35 [Bos taurus]	NP_001039723.1	91,754.0	1	14	17	17	0.000541	0.237	796
14	40S ribosomal protein S12 [Bos taurus]	NP_001014409.1,XP_005210987.1,XP_005210988.1	14,514.8	0.989	2	2	2	6.36e-05	0.144	132
14	bcl2-associated agonist of cell death [Bos taurus]	NP_001030536.1,XP_005227242.1,XP_005227243.1,XP_024843090.1	18,450.2	1	2	2	2	6.36e-05	0.155	168
14	TA_TaC12_013270.t1|allStrains819|TA14920	TA_TaC12_013270.t1|allStrains819|TA14920	74,091.9	1	5	5	6	0.000191	0.128	682
14	elongation factor 1-delta isoform 1 [Bos taurus]	NP_001276895.1,XP_005215256.2,XP_015329823.1	70,369.4	1	4	6	6	0.000191	0.1	637
14	histone-binding protein RBBP7 [Bos taurus]	NP_001029810.1	47,844.0	1	2	2	2	6.36e-05	0.101	425
14	WD repeat-containing protein 54 [Bos taurus]	NP_001039551.1,XP_005212491.1,XP_005212494.1,XP_010808122.1	35,433.7	0.952	1	1	1	3.18e-05	0.0846	331
14	TA_TaC12_006300.t1|allStrains604|TA06720	TA_TaC12_006300.t1|allStrains604|TA06720	49,527.7	1	10	15	35	0.00111	0.487	449
14	nectin-2 isoform X1 [Bos taurus]	XP_005219253.1,XP_024833790.1	58,076.7	1	9	10	10	0.000318	0.273	539
14	protein O-GlcNAcase [Bos taurus]	NP_001193377.1	102,885.4	0.952	1	1	1	3.18e-05	0.0131	916
14	eukaryotic translation initiation factor 2 subunit 2 [Bos taurus]	NP_001015621.1	38,287.5	1	4	4	4	0.000127	0.177	333
14	solute carrier family 12 member 7 isoform X1 [Bos taurus]	XP_024837320.1,XP_024837321.1,XP_024837322.1,XP_024837325.1,XP_024837326.1,XP_024837327.1,XP_024837328.1	118,367.1	1	2	2	2	6.36e-05	0.0315	1075
14	dnaJ homolog subfamily C member 21 [Bos taurus]	NP_001179147.1	61,718.2	0.952	1	1	1	3.18e-05	0.0281	533
14	methionine synthase isoform X1 [Bos taurus]	XP_010818713.1,XP_024842270.1	140,421.0	0.952	1	1	1	3.18e-05	0.0158	1264
14	transducin beta-like protein 2 precursor [Bos taurus]	NP_001069003.1	49,912.0	1	2	2	2	6.36e-05	0.0493	446
14	hexokinase-1 [Bos taurus]	NP_001012686.1,XP_010818827.1,XP_024842269.1	102,209.6	1	3	3	5	0.000159	0.0567	917
14	ethanolamine-phosphate cytidylyltransferase [Bos taurus]	NP_001030261.1	44,157.0	1	6	7	7	0.000223	0.157	389
14	growth factor receptor-bound protein 2 [Bos taurus]	NP_001029802.1,XP_010814868.1	25,206.8	1	4	4	4	0.000127	0.189	217
14	AH receptor-interacting protein [Bos taurus]	NP_898905.2	37,590.4	1	3	3	3	9.54e-05	0.112	330
14	septin-7 isoform X1 [Bos taurus]	XP_024846290.1	50,680.3	1	11	13	15	0.000477	0.38	437
14	exportin-1 [Bos taurus]	NP_001179190.1,XP_005212828.1,XP_005212829.1,XP_005212830.1,XP_015328967.1	123,144.5	1	15	17	17	0.000541	0.181	1071
14	60S acidic ribosomal protein P1 [Bos taurus]	NP_001020511.1	11,514.1	0.989	1	2	2	6.36e-05	0.14	114
14	ATP synthase subunit beta, mitochondrial precursor [Bos taurus]	NP_786990.1	56,284.2	1	12	15	17	0.000541	0.458	528
14	squalene synthase isoform X1 [Bos taurus]	XP_010805999.1	53,108.9	0.952	1	1	1	3.18e-05	0.0297	471
14	heterogeneous nuclear ribonucleoprotein M isoform X2 [Bos taurus]	XP_005208925.1	79,706.7	0.998	1	1	20	0.000636	0.254	748
14	propionyl-CoA carboxylase alpha chain, mitochondrial isoform X1 [Bos taurus]	XP_024855721.1	80,353.7	1	0	0	50	0.00159	0.545	730
14	calpastatin isoform I [Bos taurus]	NP_001025489.2,NP_776428.1,XP_005209806.1,XP_005209811.1,XP_010805919.1,XP_024849591.1,XP_024849592.1	85,458.9	1	4	4	4	0.000127	0.0914	799
14	cadherin-1 precursor [Bos taurus]	NP_001002763.1	97,938.2	0.952	1	1	1	3.18e-05	0.0204	882
14	coiled-coil domain-containing protein 43 [Bos taurus]	NP_001092432.1,XP_005220914.1,XP_024835786.1	25,346.5	0.982	1	1	1	3.18e-05	0.0357	224
14	60S ribosomal protein L13a [Bos taurus]	NP_001070466.1	23,524.0	0.999	2	3	3	9.54e-05	0.0936	203
14	TRAF2 and NCK-interacting protein kinase isoform X3 [Bos taurus]	XP_003585721.1,XP_003585723.1	151,219.7	1	1	1	5	0.000159	0.0383	1331
14	ubiquitin thioesterase otulin [Bos taurus]	NP_001093798.1,XP_005221702.1,XP_010815145.1,XP_024837016.1,XP_024837017.1	34,581.5	0.952	1	1	1	3.18e-05	0.0455	298
14	synaptojanin-1 isoform X3 [Bos taurus]	XP_005201146.2,XP_005201148.2,XP_005201149.2,XP_010799193.1,XP_024847659.1,XP_024847695.1,XP_024847727.1	175,535.7	1	4	4	4	0.000127	0.0331	1599
14	vesicle-trafficking protein SEC22b precursor [Bos taurus]	NP_001069811.1	28,728.0	1	6	12	12	0.000382	0.287	251
14	interferon-induced GTP-binding protein Mx1 [Bos taurus]	NP_776365.1	74,807.5	1	1	1	70	0.00223	0.674	648
14	exosome complex component MTR3 [Bos taurus]	NP_001103659.1	28,053.5	1	2	3	3	9.54e-05	0.129	272
14	vasodilator-stimulated phosphoprotein [Bos taurus]	NP_001033199.1	40,462.5	1	4	5	32	0.00102	0.718	383
14	serine/threonine-protein phosphatase 6 regulatory subunit 3 [Bos taurus]	NP_001098842.1,XP_024842894.1,XP_024842895.1,XP_024842896.1,XP_024842897.1,XP_024842898.1,XP_024842900.1,XP_024842901.1,XP_024842902.1,XP_024842903.1,XP_024842904.1,XP_024842905.1,XP_024842906.1,XP_024842907.1,XP_024842908.1	97,614.7	1	9	9	9	0.000286	0.134	873
14	jupiter microtubule associated homolog 1 [Bos taurus]	NP_001029906.1	16,010.4	1	2	2	2	6.36e-05	0.279	154
14	GTP-binding protein SAR1a [Bos taurus]	NP_001029693.1,XP_005226441.1,XP_005226442.1,XP_024842423.1	22,409.9	0.999	1	1	3	9.54e-05	0.197	198
14	dolichyl-diphosphooligosaccharide--protein glycosyltransferase 48 kDa subunit precursor [Bos taurus]	NP_001094543.1	48,762.9	1	8	9	9	0.000286	0.23	439
14	rab11 family-interacting protein 5 isoform X1 [Bos taurus]	XP_024854660.1,XP_024854661.1	137,818.0	1	10	10	10	0.000318	0.131	1317
14	proliferation-associated protein 2G4 [Bos taurus]	NP_001029871.1	43,802.7	1	7	8	8	0.000254	0.201	394
14	peptidyl-prolyl cis-trans isomerase NIMA-interacting 1 [Bos taurus]	NP_001029804.1	18,273.7	0.952	1	1	1	3.18e-05	0.117	163
14	differentially expressed in FDCP 6 homolog [Bos taurus]	NP_001092464.1	73,731.8	0.999	2	2	2	6.36e-05	0.038	631
14	RNA transcription, translation and transport factor protein [Bos taurus]	NP_001030357.1	28,210.5	1	4	4	4	0.000127	0.224	245
14	HBS1-like protein [Bos taurus]	NP_001039963.1	75,851.2	1	4	4	5	0.000159	0.122	686
14	coatomer subunit delta [Bos taurus]	NP_001181942.1	57,275.2	1	13	13	13	0.000413	0.331	511
14	dolichyl-diphosphooligosaccharide--protein glycosyltransferase subunit 1 precursor [Bos taurus]	NP_001076074.1	68,353.0	1	12	16	18	0.000572	0.333	609
14	26S proteasome regulatory subunit 6B [Bos taurus]	NP_001030255.1	47,367.7	0.998	1	1	1	3.18e-05	0.0478	418
14	ubiquitin carboxyl-terminal hydrolase 4 [Bos taurus]	NP_001093789.1	108,511.2	1	19	21	23	0.000731	0.308	963
14	thioredoxin-related transmembrane protein 1 precursor [Bos taurus]	NP_001068853.1	31,581.9	1	3	3	3	9.54e-05	0.115	278
14	vacuolar protein sorting-associated protein 4B isoform X1 [Bos taurus]	XP_024840140.1	48,907.7	1	2	2	3	9.54e-05	0.0977	440
14	guanine nucleotide exchange factor VAV2 isoform X1 [Bos taurus]	XP_024855424.1,XP_024855425.1,XP_024855426.1,XP_024855430.1,XP_024855431.1,XP_024855432.1,XP_024855434.1	101,700.9	0.952	1	1	1	3.18e-05	0.0214	888
14	dolichyl-diphosphooligosaccharide--protein glycosyltransferase subunit 2 precursor [Bos taurus]	NP_001029776.1,XP_005214835.1,XP_024856477.1,XP_024856478.1	69,215.2	1	5	7	7	0.000223	0.166	631
14	isocitrate dehydrogenase [NADP], mitochondrial precursor [Bos taurus]	NP_786984.1	50,825.0	1	3	3	3	9.54e-05	0.0774	452
14	programmed cell death 6-interacting protein isoform X2 [Bos taurus]	XP_002696972.1	96,880.0	1	9	9	10	0.000318	0.158	875
14	ras-related protein Ral-A [Bos taurus]	NP_001029816.1,XP_024846565.1	23,540.2	0.992	1	1	2	6.36e-05	0.107	206
14	tubulin alpha-1B chain [Bos taurus]	NP_001108328.1	50,151.7	1	2	2	90	0.00286	0.831	451
14	protein FAM222B isoform X1 [Bos taurus]	XP_003587435.2,XP_005220190.1,XP_024836429.1,XP_024836430.1,XP_024836431.1,XP_024836432.1	59,449.0	1	2	2	2	6.36e-05	0.0533	563
14	BAG family molecular chaperone regulator 1 [Bos taurus]	NP_001069759.1,XP_005210405.1	26,350.3	1	2	2	2	6.36e-05	0.156	237
14	TA_TaC12_031710.t1|allStrains2577|TA07540	TA_TaC12_031710.t1|allStrains2577|TA07540	82,088.5	0.952	1	1	1	3.18e-05	0.0142	706
14	importin-7 [Bos taurus]	NP_001179285.1	119,533.5	1	11	12	13	0.000413	0.178	1038
14	mitogen-activated protein kinase kinase kinase 20 isoform X2 [Bos taurus]	XP_005202389.1,XP_015330345.1	51,712.6	0.999	1	1	2	6.36e-05	0.0548	456
14	ubiquitin-conjugating enzyme E2 L3 [Bos taurus]	NP_001071562.1	17,862.3	1	2	2	2	6.36e-05	0.201	154
14	tRNA (cytosine-5-)-methyltransferase [Bos taurus]	NP_861528.1,XP_010809405.1,XP_010809406.1,XP_015329465.1,XP_024856098.1,XP_024856099.1,XP_024856100.1,XP_024856101.1,XP_024856102.1,XP_024856103.1,XP_024856104.1,XP_024856105.1	44,572.0	0.952	1	1	1	3.18e-05	0.0332	391
14	inositol-3-phosphate synthase 1 [Bos taurus]	NP_001039497.1	60,761.4	1	8	9	9	0.000286	0.196	557
14	myosin light chain 6B [Bos taurus]	NP_001069181.1,XP_005206636.1	23,403.2	1	5	6	7	0.000223	0.332	211
14	5'-AMP-activated protein kinase subunit gamma-1 [Bos taurus]	NP_777011.2	37,497.7	1	8	8	9	0.000286	0.361	330
14	importin subunit alpha-7 [Bos taurus]	NP_001069422.1	59,882.8	0.998	1	1	1	3.18e-05	0.0354	536
14	farnesyl pyrophosphate synthase [Bos taurus]	NP_803463.1,XP_005203664.1,XP_005203665.1,XP_024840361.1	48,741.8	1	6	7	7	0.000223	0.21	425
14	condensin complex subunit 1 [Bos taurus]	NP_001193640.1	156,438.4	0.952	1	1	1	3.18e-05	0.00931	1397
14	TA_TaC12_019240.t1|allStrains180|TA11470	TA_TaC12_019240.t1|allStrains180|TA11470	40,216.9	1	5	7	9	0.000286	0.26	355
14	D-beta-hydroxybutyrate dehydrogenase, mitochondrial precursor [Bos taurus]	NP_001029772.1,XP_005201561.4,XP_005201562.1	38,391.5	1	7	7	7	0.000223	0.262	344
14	vesicle-associated membrane protein 7 [Bos taurus]	NP_001069770.1	24,962.9	0.952	1	1	1	3.18e-05	0.1	220
14	ubiquitin-like modifier-activating enzyme 5 [Bos taurus]	NP_001094537.1	44,696.8	1	3	4	4	0.000127	0.161	404
14	mediator of RNA polymerase II transcription subunit 15 [Bos taurus]	NP_001092645.1,XP_010812554.2	77,721.5	1	5	6	6	0.000191	0.0956	711
14	60S ribosomal protein L15 [Bos taurus]	NP_001071334.1,XP_005226233.1	24,146.5	1	8	13	13	0.000413	0.387	204
14	transferrin receptor protein 1 [Bos taurus]	NP_001193506.1,XP_024852284.1,XP_024852325.1,XP_024852376.1,XP_024852425.1,XP_024852471.1,XP_024852509.1	85,443.4	1	13	15	15	0.000477	0.229	769
14	sideroflexin-1 [Bos taurus]	NP_001015574.1	35,690.1	1	3	3	3	9.54e-05	0.109	322
14	TA_TaC12_012080.t1|allStrains211|TA15705	TA_TaC12_012080.t1|allStrains211|TA15705	37,229.7	1	6	11	11	0.00035	0.216	358
14	testin [Bos taurus]	NP_001039855.1	48,048.9	1	21	32	32	0.00102	0.561	421
14	formin-like protein 1 isoform X1 [Bos taurus]	XP_024836695.1,XP_024836697.1	125,140.6	1	8	8	8	0.000254	0.0973	1130
14	ATP synthase subunit f, mitochondrial [Bos taurus]	NP_001107191.1,XP_005225096.1	10,272.5	1	2	3	3	9.54e-05	0.273	88
14	polyadenylate-binding protein 4 isoform X6 [Bos taurus]	XP_024845234.1	69,109.1	1	8	10	24	0.000763	0.346	627
14	ubiquitin carboxyl-terminal hydrolase CYLD [Bos taurus]	NP_001039882.1,XP_005218741.1,XP_024834167.1,XP_024834168.1	106,808.0	1	17	17	17	0.000541	0.239	953
14	protein arginine N-methyltransferase 1 [Bos taurus]	NP_001015624.1,XP_005219340.1,XP_005219341.1	40,549.0	1	2	2	2	6.36e-05	0.0822	353
14	target of Myb protein 1 isoform X1 [Bos taurus]	XP_005206830.1,XP_024847211.1	56,150.7	1	3	3	3	9.54e-05	0.0902	510
14	annexin A1 [Bos taurus]	NP_786978.2	38,953.4	1	13	15	15	0.000477	0.468	346
14	protein PRRC2C isoform X9 [Bos taurus]	XP_024831878.1	306,412.9	1	10	10	10	0.000318	0.0605	2792
14	adenylyltransferase and sulfurtransferase MOCS3 [Bos taurus]	NP_001075203.1	42,729.8	1	3	3	3	9.54e-05	0.0835	395
14	signal peptidase complex catalytic subunit SEC11C [Bos taurus]	NP_001068643.1	21,631.0	1	3	3	3	9.54e-05	0.198	192
14	triosephosphate isomerase [Bos taurus]	NP_001013607.1	26,689.2	1	12	14	16	0.000509	0.755	249
14	TA_TaC12_004740.t1|allStrains2010|TA20270	TA_TaC12_004740.t1|allStrains2010|TA20270	43,804.7	0.984	1	1	1	3.18e-05	0.039	386
14	peroxiredoxin-5, mitochondrial precursor [Bos taurus]	NP_777174.1	23,211.2	1	2	2	2	6.36e-05	0.0868	219
14	serine/threonine-protein phosphatase PP1-alpha catalytic subunit [Bos taurus]	NP_001030393.1	37,513.9	1	3	3	14	0.000445	0.515	330
14	translocon-associated protein subunit gamma [Bos taurus]	NP_001070512.1	21,075.6	0.952	1	1	1	3.18e-05	0.0757	185
14	fatty aldehyde dehydrogenase [Bos taurus]	NP_001095454.1,XP_005220407.1	54,077.4	0.952	1	1	1	3.18e-05	0.0309	485
14	astrocytic phosphoprotein PEA-15 [Bos taurus]	NP_001068924.1	15,041.2	0.952	1	1	1	3.18e-05	0.146	130
14	propionyl-CoA carboxylase alpha chain, mitochondrial [Bos taurus]	NP_001076978.1	81,718.3	1	1	1	51	0.00162	0.568	741
14	proteasome assembly chaperone 1 [Bos taurus]	NP_001069815.1	33,014.9	1	3	3	3	9.54e-05	0.194	288
14	synaptosomal-associated protein 47 isoform X2 [Bos taurus]	XP_024850405.1	44,266.5	0.952	1	1	1	3.18e-05	0.0302	397
14	MOB kinase activator 1A [Bos taurus]	NP_001069806.1,NP_001179341.1,XP_024854911.1	25,080.6	1	2	2	2	6.36e-05	0.0833	216
14	fragile X mental retardation syndrome-related protein 1 isoform X1 [Bos taurus]	XP_005201657.1,XP_005201658.1	76,214.0	1	6	6	6	0.000191	0.157	677
14	GNAS complex locus isoform GNASL [Bos taurus]	NP_851364.1,XP_024856062.1,XP_024856063.1,XP_024856064.1	45,709.4	1	3	3	5	0.000159	0.099	394
14	phosphatidylinositol 3,4,5-trisphosphate 5-phosphatase 1 [Bos taurus]	NP_001095352.1	133,615.9	1	17	19	19	0.000604	0.207	1194
14	proteasome assembly chaperone 2 [Bos taurus]	NP_001039830.1	29,224.9	1	2	2	2	6.36e-05	0.0795	264
14	M-phase inducer phosphatase 3 [Bos taurus]	NP_001091465.1,XP_005209475.1,XP_024849758.1,XP_024849759.1	53,796.0	1	3	3	3	9.54e-05	0.0671	477
14	dynamin-like 120 kDa protein, mitochondrial [Bos taurus]	NP_001179890.1,XP_005201556.1	115,592.2	1	18	19	19	0.000604	0.259	997
14	5'-AMP-activated protein kinase subunit beta-2 isoform X1 [Bos taurus]	XP_024843580.1	31,036.0	1	2	2	2	6.36e-05	0.149	282
14	coiled-coil domain-containing protein 47 precursor [Bos taurus]	NP_001030505.1	55,743.2	1	2	2	2	6.36e-05	0.0518	483
14	monocarboxylate transporter 1 [Bos taurus]	NP_001032396.1,XP_015319143.1,XP_024841919.1	54,299.7	1	3	4	4	0.000127	0.0659	501
14	serine/arginine-rich splicing factor 2 [Bos taurus]	NP_001029490.1,XP_005221227.1,XP_005221228.1,XP_005221229.1	25,477.1	0.999	2	2	2	6.36e-05	0.0679	221
14	ATP-dependent Clp protease ATP-binding subunit clpX-like, mitochondrial isoform X1 [Bos taurus]	XP_024853672.1	69,314.7	1	5	5	5	0.000159	0.0995	633
14	COMM domain-containing protein 8 [Bos taurus]	XP_002688283.1	21,129.2	1	2	2	2	6.36e-05	0.126	183
14	scaffold attachment factor B1 isoform X2 [Bos taurus]	XP_024850277.1,XP_024850278.1	179,747.8	1	1	1	4	0.000127	0.0476	1596
14	RING finger protein 214 [Bos taurus]	NP_001193749.1,XP_005215924.1	77,465.8	1	10	10	10	0.000318	0.214	704
14	60S ribosomal protein L36a [Bos taurus]	NP_001029488.1,XP_024853570.1	12,441.1	1	2	3	3	9.54e-05	0.16	106
14	macrophage migration inhibitory factor [Bos taurus]	NP_001028780.1	12,343.3	0.952	1	1	1	3.18e-05	0.0957	115
14	CCR4-NOT transcription complex subunit 11 [Bos taurus]	XP_002691196.1	55,244.4	0.952	1	1	1	3.18e-05	0.0215	511
14	spliceosome-associated protein CWC15 homolog [Bos taurus]	NP_001039864.1,XP_005215821.1,XP_005215822.1	26,869.4	0.952	1	1	1	3.18e-05	0.0476	231
14	bcl-2-related protein A1 [Bos taurus]	NP_001032177.1	20,045.1	0.998	1	1	1	3.18e-05	0.0857	175
14	translationally-controlled tumor protein [Bos taurus]	NP_001014410.1	19,582.1	1	2	3	3	9.54e-05	0.355	172
14	protein LSM14 homolog B isoform X1 [Bos taurus]	XP_002692303.4,XP_024856907.1	46,211.4	0.999	1	1	1	3.18e-05	0.0802	424
14	very-long-chain 3-oxoacyl-CoA reductase [Bos taurus]	NP_001094777.1	34,929.1	1	6	6	6	0.000191	0.263	312
14	TRAF family member-associated NF-kappa-B activator isoform X2 [Bos taurus]	XP_005202528.1,XP_005202531.1,XP_024832591.1	47,593.2	1	5	5	5	0.000159	0.206	423
14	phosphate carrier protein, mitochondrial isoform X1 [Bos taurus]	XP_005206570.1	40,004.5	1	10	17	18	0.000572	0.247	361
14	CTP synthase 1 [Bos taurus]	NP_001071326.1,XP_005204730.1,XP_005204731.1,XP_010801886.1,XP_024842102.1,XP_024842105.1	66,754.1	1	8	9	10	0.000318	0.266	591
14	tyrosine-protein phosphatase non-receptor type 12 [Bos taurus]	NP_001192920.1	88,035.5	1	4	5	5	0.000159	0.0806	782
14	TA_TaC12_020860.t1|allStrains1583|TA02535	TA_TaC12_020860.t1|allStrains1583|TA02535	14,998.4	0.995	1	1	1	3.18e-05	0.0615	131
14	TA_TaC12_035610.t1|allStrains1577|TA10410	TA_TaC12_035610.t1|allStrains1577|TA10410	254,684.3	1	7	8	8	0.000254	0.0477	2204
14	catenin delta-1 [Bos taurus]	NP_001179331.1	106,864.2	1	21	25	25	0.000795	0.331	960
14	leucine-rich repeat-containing protein 14 [Bos taurus]	NP_001095849.1,XP_015329847.1	54,918.6	0.952	1	1	1	3.18e-05	0.0284	493
14	peroxisomal biogenesis factor 5 isoform X2 [Bos taurus]	XP_015326791.1	69,885.8	1	3	3	3	9.54e-05	0.146	632
14	flavin reductase (NADPH) [Bos taurus]	NP_776676.1	22,131.5	0.952	1	1	1	3.18e-05	0.0825	206
14	cAMP-dependent protein kinase type II-alpha regulatory subunit [Bos taurus]	NP_001178296.1	45,094.3	1	3	3	4	0.000127	0.162	401
14	signal transducer and activator of transcription 5A [Bos taurus]	NP_001012691.1	90,681.8	1	6	6	21	0.000668	0.295	794
14	signaling lymphocytic activation molecule precursor [Bos taurus]	NP_776609.2	37,136.4	1	2	2	2	6.36e-05	0.0385	338
14	proteasome subunit alpha type-2 [Bos taurus]	NP_001029834.1	25,898.9	1	2	2	2	6.36e-05	0.184	234
14	proteasome subunit alpha type-1 [Bos taurus]	NP_001030387.1	29,586.0	1	3	3	3	9.54e-05	0.175	263
14	beta-2-microglobulin precursor [Bos taurus]	NP_776318.1,XP_002691165.1,XP_024852995.1	13,677.2	1	3	3	3	9.54e-05	0.229	118
14	acyl-coenzyme A thioesterase 9, mitochondrial precursor [Bos taurus]	NP_001029732.1	49,853.3	1	3	3	3	9.54e-05	0.0664	437
14	synergin gamma isoform X1 [Bos taurus]	XP_005220067.1	147,485.7	1	3	4	38	0.00121	0.39	1385
14	Hermansky-Pudlak syndrome 5 protein [Bos taurus]	NP_001193065.1,XP_005226802.1,XP_010819173.1,XP_015316651.1,XP_024842825.1	127,616.2	1	6	6	6	0.000191	0.0619	1130
14	eukaryotic peptide chain release factor GTP-binding subunit ERF3A [Bos taurus]	NP_001091540.2,XP_005224573.2	68,742.3	1	17	39	95	0.00302	0.454	636
14	crk-like protein [Bos taurus]	XP_024833645.1	33,244.4	1	4	4	5	0.000159	0.255	302
14	60S ribosomal protein L13 [Bos taurus]	NP_001015543.1	24,292.3	1	2	2	2	6.36e-05	0.0995	211
14	40S ribosomal protein SA isoform X1 [Bos taurus]	XP_005222426.1,XP_005222427.1	32,884.1	1	10	12	12	0.000382	0.498	295
14	malate dehydrogenase, mitochondrial isoform X1 [Bos taurus]	XP_005225065.1	35,669.0	1	9	10	10	0.000318	0.382	338
14	tyrosine-protein kinase HCK isoform 1 [Bos taurus]	NP_001103664.1	59,425.9	0.999	1	1	3	9.54e-05	0.0553	524
14	microtubule-associated protein 1B [Bos taurus]	NP_001193048.1	269,883.0	1	16	17	17	0.000541	0.111	2463
14	peroxiredoxin-1 isoform X1 [Bos taurus]	XP_024840451.1	22,210.4	1	16	27	29	0.000922	0.678	199
14	nuclear factor of activated T-cells, cytoplasmic 2 isoform X1 [Bos taurus]	XP_002692403.3	99,220.3	1	13	15	15	0.000477	0.237	918
14	protein phosphatase Slingshot homolog 2 isoform X5 [Bos taurus]	XP_002695723.3,XP_005220202.2,XP_005220204.2,XP_015314073.2,XP_024836462.1	155,066.3	1	8	8	8	0.000254	0.104	1402
14	actin-related protein 3 [Bos taurus]	NP_776651.1	47,371.9	1	12	15	17	0.000541	0.514	418
14	TBC1 domain family member 23 isoform X1 [Bos taurus]	XP_002684754.3,XP_005201278.2	76,697.7	0.952	1	1	1	3.18e-05	0.0263	685
14	2-(3-amino-3-carboxypropyl)histidine synthase subunit 2 [Bos taurus]	NP_001071567.2,XP_024845543.1	51,768.2	1	2	2	2	6.36e-05	0.0634	489
14	SEC23-interacting protein [Bos taurus]	NP_001179888.1,XP_005225831.1,XP_010818381.1,XP_024841325.1,XP_024841326.1	111,631.1	1	2	2	2	6.36e-05	0.0359	1004
14	vacuolar fusion protein CCZ1 homolog [Bos taurus]	NP_001068960.1	55,503.8	0.968	1	1	1	3.18e-05	0.0292	480
14	glyoxalase domain-containing protein 4 [Bos taurus]	NP_001095423.1	33,253.8	1	4	4	4	0.000127	0.174	298
14	PDZ and LIM domain protein 5 isoform X12 [Bos taurus]	XP_005207782.1,XP_005207783.1,XP_015327018.1,XP_015327019.1,XP_015327020.1,XP_015327021.1,XP_024848849.1,XP_024848853.1	64,803.3	1	1	1	9	0.000286	0.244	606
14	TBC1 domain family member 2B isoform X1 [Bos taurus]	XP_024837787.1	109,678.8	1	11	11	11	0.00035	0.146	963
14	TBC1 domain family member 10A [Bos taurus]	NP_001098444.1	56,798.6	0.999	1	1	1	3.18e-05	0.0237	506
14	sarcoplasmic/endoplasmic reticulum calcium ATPase 2 isoform X2 [Bos taurus]	XP_005217964.1,XP_024833179.1	109,780.3	1	9	10	17	0.000541	0.197	997
14	arfaptin-2 [Bos taurus]	NP_001029649.1	37,711.7	1	7	9	9	0.000286	0.311	341
14	ras-related protein Rab-5C [Bos taurus]	NP_001029915.1,XP_005220807.1,XP_005220808.1	23,466.7	1	4	4	4	0.000127	0.241	216
14	sorting nexin-6 isoform X2 [Bos taurus]	XP_024837618.1	46,636.5	1	4	5	6	0.000191	0.123	406
14	focadhesin isoform X1 [Bos taurus]	XP_005209947.2,XP_024851279.1,XP_024851280.1,XP_024851281.1	200,917.6	0.998	1	1	1	3.18e-05	0.0072	1805
14	phosphatidate phosphatase LPIN3 [Bos taurus]	NP_001341308.1,XP_005214774.1,XP_015329638.1,XP_015329639.1,XP_024856380.1,XP_024856381.1	93,156.8	0.952	1	1	1	3.18e-05	0.0188	850
14	serine/threonine-protein phosphatase 2B catalytic subunit alpha isoform isoform X1 [Bos taurus]	XP_005207750.1	57,644.7	0.99	1	1	1	3.18e-05	0.0196	511
14	choline/ethanolamine kinase [Bos taurus]	NP_001193023.1	45,187.6	1	2	2	2	6.36e-05	0.106	395
14	inverted formin-2 isoform X3 [Bos taurus]	XP_024837966.1	132,929.3	1	3	3	3	9.54e-05	0.0382	1230
14	L-aminoadipate-semialdehyde dehydrogenase-phosphopantetheinyl transferase precursor [Bos taurus]	NP_001193406.1	35,688.2	1	8	9	9	0.000286	0.249	309
14	spermatogenesis-defective protein 39 homolog isoform X1 [Bos taurus]	XP_005212214.1,XP_024853148.1	56,936.5	1	8	8	8	0.000254	0.203	492
14	transmembrane protein 43 [Bos taurus]	NP_001095950.1	44,792.2	1	2	2	2	6.36e-05	0.0625	400
14	ATPase family AAA domain-containing protein 1 [Bos taurus]	NP_001192510.1,XP_024841301.1	40,775.1	0.999	0	0	3	9.54e-05	0.161	361
14	26S proteasome regulatory subunit 7 [Bos taurus]	NP_001015639.1	48,635.6	1	2	2	3	9.54e-05	0.067	433
14	dynamin-2 isoform X2 [Bos taurus]	XP_024849867.1,XP_024849872.1	99,384.1	1	6	6	10	0.000318	0.153	880
14	LOW QUALITY PROTEIN: junction-mediating and -regulatory protein [Bos taurus]	XP_002690504.2	110,678.1	1	2	2	2	6.36e-05	0.0294	988
14	ADP-ribosylation factor-like protein 15 [Bos taurus]	NP_001014943.1	22,608.7	0.952	1	1	1	3.18e-05	0.0891	202
14	glycogenin-2 isoform X8 [Bos taurus]	XP_005228537.2,XP_005228538.2,XP_005228539.2,XP_024844216.1,XP_024844217.1,XP_024844218.1,XP_024844219.1,XP_024844220.1,XP_024844221.1,XP_024844223.1	66,193.2	0.952	1	1	1	3.18e-05	0.0326	608
14	annexin A5 [Bos taurus]	NP_001035567.3,XP_015326964.1	36,075.6	1	5	5	5	0.000159	0.178	321
14	proteasome subunit beta type-3 [Bos taurus]	NP_001029768.1	22,993.6	1	2	2	2	6.36e-05	0.156	205
14	mitochondrial dicarboxylate carrier [Bos taurus]	XP_003587518.1	31,521.4	1	2	2	2	6.36e-05	0.0627	287
14	rab GTPase-activating protein 1 [Bos taurus]	NP_001178338.2,XP_005213189.1,XP_005213190.1,XP_010808644.1,XP_010808645.1,XP_010808646.1	121,567.5	1	4	4	4	0.000127	0.044	1069
14	signal recognition particle 54 kDa protein [Bos taurus]	NP_001033290.1,XP_005222113.1,XP_005222114.1,XP_024837692.1	55,706.3	1	7	8	8	0.000254	0.212	504
14	microsomal glutathione S-transferase 1 isoform X1 [Bos taurus]	XP_005207031.1	17,591.9	0.952	1	1	1	3.18e-05	0.0774	155
14	transcription factor RelB isoform X3 [Bos taurus]	XP_002695213.2	60,673.5	0.952	1	1	1	3.18e-05	0.0266	563
14	elongin-B [Bos taurus]	NP_001029972.1	13,170.3	1	4	4	4	0.000127	0.449	118
14	alpha-actinin-4 [Bos taurus]	NP_001091521.1	104,931.3	1	15	16	32	0.00102	0.42	911
14	WASH complex subunit 5 [Bos taurus]	XP_002692668.1,XP_024857783.1	134,222.3	0.998	2	2	2	6.36e-05	0.0198	1159
14	ATP synthase subunit d, mitochondrial [Bos taurus]	NP_777149.1,XP_024835411.1,XP_024835412.1	18,693.3	0.952	1	1	1	3.18e-05	0.0807	161
14	ran-binding protein 6 isoform X1 [Bos taurus]	XP_002689654.2	124,757.0	1	2	3	3	9.54e-05	0.0181	1105
14	TA_TaC12_004510.t1|allStrains1037|TA20405	TA_TaC12_004510.t1|allStrains1037|TA20405	119,234.8	1	3	3	6	0.000191	0.0484	1054
14	nascent polypeptide-associated complex subunit alpha isoform X1 [Bos taurus]	XP_005206630.1,XP_005206631.1,XP_005206632.1,XP_024847419.1,XP_024847420.1	175,754.3	1	4	5	5	0.000159	0.0313	1756
14	polyadenylate-binding protein 1 [Bos taurus]	NP_776993.1	70,671.3	1	21	38	54	0.00172	0.549	636
14	cytochrome c oxidase subunit 5A, mitochondrial precursor [Bos taurus]	NP_001002891.1,XP_005221971.1	16,735.4	0.952	1	1	1	3.18e-05	0.0592	152
14	adaptin ear-binding coat-associated protein 2 isoform X1 [Bos taurus]	XP_005203154.2	22,792.5	0.988	1	1	2	6.36e-05	0.119	218
14	transgelin-2 [Bos taurus]	NP_001013617.1,XP_024840689.1,XP_024840691.1	22,426.9	1	14	29	33	0.00105	0.789	199
14	tyrosyl-DNA phosphodiesterase 1 isoform X2 [Bos taurus]	XP_024853283.1,XP_024853289.1,XP_024853290.1,XP_024853294.1	79,453.5	0.952	1	1	1	3.18e-05	0.0225	712
14	S-methyl-5'-thioadenosine phosphorylase [Bos taurus]	XP_002689552.1	31,256.6	0.998	1	1	1	3.18e-05	0.0636	283
14	succinate--CoA ligase [ADP/GDP-forming] subunit alpha, mitochondrial precursor [Bos taurus]	NP_001030254.1	36,166.9	1	2	2	2	6.36e-05	0.0954	346
14	cytohesin-3 isoform X1 [Bos taurus]	XP_024841113.1,XP_024841114.1,XP_024841115.1,XP_024841116.1	46,710.3	0.952	1	1	1	3.18e-05	0.0274	401
14	dynein light chain 1, cytoplasmic [Bos taurus]	NP_001003901.1,XP_010799037.2,XP_010804565.1	10,366.1	1	1	1	3	9.54e-05	0.371	89
14	coronin-1A [Bos taurus]	NP_776946.1,XP_005224888.1,XP_005224890.1	50,979.1	1	6	7	7	0.000223	0.176	461
14	eukaryotic initiation factor 4A-II [Bos taurus]	NP_001029216.1,XP_005201518.2,XP_005201519.1	46,403.6	0.966	0	0	11	0.00035	0.256	407
14	serine/threonine-protein kinase OSR1 [Bos taurus]	NP_001069360.2,XP_024838510.1	57,928.5	1	3	3	3	9.54e-05	0.055	527
14	40S ribosomal protein S19 [Bos taurus]	NP_001032544.1	16,060.5	1	4	4	4	0.000127	0.214	145
14	ubiquitin carboxyl-terminal hydrolase isozyme L1 [Bos taurus]	NP_001039637.1,XP_005207929.1	28,335.4	1	6	7	7	0.000223	0.397	252
14	protein transport protein Sec31A isoform X11 [Bos taurus]	XP_024849032.1,XP_024849033.1	130,250.0	1	12	12	12	0.000382	0.126	1196
14	TA_TaC12_009010.t1|allStrains2480|TA16125	TA_TaC12_009010.t1|allStrains2480|TA16125	37,967.1	0.999	1	1	1	3.18e-05	0.0455	331
14	SLAM family member 7 precursor [Bos taurus]	NP_001178287.1,XP_005203614.1	37,404.2	1	2	2	2	6.36e-05	0.11	336
14	poly(ADP-ribose) glycohydrolase isoform X2 [Bos taurus]	XP_010819000.2,XP_010819001.2	101,996.7	1	2	2	2	6.36e-05	0.0268	894
14	40S ribosomal protein S8 [Bos taurus]	NP_001020488.1	24,206.4	1	10	16	16	0.000509	0.486	208
14	DNA polymerase alpha catalytic subunit [Bos taurus]	NP_001192994.1,XP_005228413.1	165,887.2	0.997	1	1	1	3.18e-05	0.00616	1462
14	uridine 5'-monophosphate synthase [Bos taurus]	NP_803474.1	52,229.9	1	4	4	4	0.000127	0.117	480
14	centrosomal protein of 85 kDa isoform X1 [Bos taurus]	XP_002685748.3,XP_010800928.1	85,723.7	1	2	2	2	6.36e-05	0.0327	764
14	GRB10-interacting GYF protein 2 isoform X1 [Bos taurus]	XP_024842407.1,XP_024842413.1,XP_024842415.1,XP_024842416.1	149,037.2	1	19	23	23	0.000731	0.219	1291
14	calmodulin-3 [Bos taurus]	NP_001039714.1,NP_001229501.1,NP_001229516.1,XP_024853610.1	16,838.0	1	3	3	3	9.54e-05	0.195	149
14	threonine--tRNA ligase, cytoplasmic [Bos taurus]	NP_001029542.1	83,494.4	0.999	1	1	2	6.36e-05	0.0249	723
14	ubiquitin-like domain-containing CTD phosphatase 1 [Bos taurus]	NP_001039459.1,XP_010805865.1	36,806.4	1	2	2	2	6.36e-05	0.0755	318
14	heterogeneous nuclear ribonucleoprotein K isoform X5 [Bos taurus]	XP_005210390.1,XP_005210391.1,XP_005210392.1,XP_024851531.1	48,555.6	0.998	0	0	18	0.000572	0.43	440
14	signal transducer and activator of transcription 3 isoform X2 [Bos taurus]	XP_010814530.1	87,982.5	1	0	0	39	0.00124	0.42	769
14	calcium/calmodulin-dependent protein kinase type II subunit gamma isoform X8 [Bos taurus]	XP_024842310.1,XP_024842314.1	60,202.1	0.969	1	1	2	6.36e-05	0.0686	539
14	chloride intracellular channel protein 1 [Bos taurus]	NP_001015608.1	26,992.5	1	4	4	4	0.000127	0.274	241
14	aspartyl/asparaginyl beta-hydroxylase [Bos taurus]	NP_777182.1,XP_015329935.2,XP_024857187.1,XP_024857188.1,XP_024857189.1,XP_024857190.1	85,000.0	0.952	1	1	1	3.18e-05	0.0239	754
14	TA_TaC12_029230.t1|allStrains1175|TA17375	TA_TaC12_029230.t1|allStrains1175|TA17375	144,409.9	1	4	4	4	0.000127	0.053	1247
14	40S ribosomal protein S3a [Bos taurus]	NP_001029210.1	29,945.3	1	6	12	19	0.000604	0.462	264
14	eukaryotic translation initiation factor 3 subunit F [Bos taurus]	XP_002693111.1	40,895.6	1	6	6	9	0.000286	0.315	390
14	THUMP domain-containing protein 3 [Bos taurus]	NP_001033151.1,XP_005222456.1,XP_005222457.1	56,674.8	1	4	5	5	0.000159	0.126	506
14	NADH dehydrogenase [ubiquinone] flavoprotein 1, mitochondrial isoform X1 [Bos taurus]	XP_010819350.1	56,234.5	1	2	2	2	6.36e-05	0.071	521
14	protein disulfide-isomerase TMX3 precursor [Bos taurus]	NP_001095759.1	51,731.5	1	2	2	2	6.36e-05	0.0419	454
14	LIM and senescent cell antigen-like-containing domain protein 1 [Bos taurus]	NP_001076964.1,XP_005212717.1,XP_024854833.1	38,421.0	0.952	1	1	1	3.18e-05	0.0356	337
14	short/branched chain specific acyl-CoA dehydrogenase, mitochondrial [Bos taurus]	NP_001017933.1	47,124.7	1	3	3	3	9.54e-05	0.104	432
14	TA_TaC12_030380.t1|allStrains1590|TA09180	TA_TaC12_030380.t1|allStrains1590|TA09180	22,302.9	0.952	1	1	1	3.18e-05	0.08	201
14	very large A-kinase anchor protein [Bos taurus]	XP_002684727.3	319,979.3	1	13	13	13	0.000413	0.0685	2903
14	eukaryotic translation initiation factor 3 subunit J [Bos taurus]	NP_001069611.1,XP_024853494.1	28,952.2	1	2	2	2	6.36e-05	0.0781	256
14	autophagy-related protein 2 homolog A [Bos taurus]	NP_001192895.1,XP_010819471.2,XP_024842943.1	212,657.8	0.952	1	1	1	3.18e-05	0.0098	1938
14	ragulator complex protein LAMTOR1 [Bos taurus]	NP_001029941.1	17,731.1	1	6	9	9	0.000286	0.522	161
14	THO complex subunit 4 [Bos taurus]	NP_001030494.1	26,953.7	0.952	1	1	1	3.18e-05	0.0428	257
14	protein transport protein Sec61 subunit alpha isoform 1 [Bos taurus]	NP_001035594.1	52,227.0	1	3	3	3	9.54e-05	0.0882	476
14	rap guanine nucleotide exchange factor 6 isoform X2 [Bos taurus]	XP_002689011.3,XP_024850814.1,XP_024850815.1	178,967.8	1	3	3	6	0.000191	0.0694	1600
14	ras-related protein Rab-27A [Bos taurus]	NP_001094740.1,XP_024853624.1,XP_024853625.1,XP_024853626.1,XP_024853627.1,XP_024853628.1,XP_024853629.1	24,978.6	1	3	3	3	9.54e-05	0.136	221
14	N-alpha-acetyltransferase 35, NatC auxiliary subunit [Bos taurus]	NP_001180040.1,XP_005210436.2,XP_005210437.2,XP_005210438.1,XP_010806434.1	86,546.1	1	2	2	2	6.36e-05	0.0265	754
14	vesicle-associated membrane protein-associated protein A isoform X1 [Bos taurus]	XP_005224230.1	32,454.1	0.992	0	0	12	0.000382	0.282	294
14	ankyrin repeat domain-containing protein 10 isoform X1 [Bos taurus]	XP_024855606.1	43,500.5	1	6	6	6	0.000191	0.294	415
14	fumarate hydratase, mitochondrial [Bos taurus]	NP_001069271.1,XP_010811426.1	54,692.2	1	2	2	2	6.36e-05	0.0804	510
14	vacuolar protein sorting-associated protein 26A [Bos taurus]	NP_001068923.1	38,157.0	1	3	4	5	0.000159	0.168	327
14	heat shock protein beta-1 isoform X1 [Bos taurus]	XP_005225172.1	22,393.1	1	5	6	6	0.000191	0.408	201
14	TA_TaC12_009800.t1|allStrains1128|TA17025	TA_TaC12_009800.t1|allStrains1128|TA17025	27,909.4	0.952	1	1	1	3.18e-05	0.062	259
14	AMP deaminase 2 isoform X1 [Bos taurus]	XP_005204167.1	95,065.2	1	13	13	13	0.000413	0.182	826
14	A-kinase anchor protein 12 isoform X2 [Bos taurus]	XP_010806989.2,XP_024852830.1,XP_024852831.1	177,721.8	1	2	2	2	6.36e-05	0.0217	1657
14	tyrosine-protein phosphatase non-receptor type 6 isoform X2 [Bos taurus]	XP_005207188.1	67,682.3	1	11	11	11	0.00035	0.255	595
14	dihydrofolate reductase [Bos taurus]	NP_001071351.1	21,603.4	0.999	1	1	2	6.36e-05	0.134	187
14	dnaJ homolog subfamily B member 1 [Bos taurus]	NP_001028935.1,XP_024850200.1	38,218.8	0.998	2	2	2	6.36e-05	0.0471	340
14	cytoplasmic protein NCK1 [Bos taurus]	NP_001069540.1,XP_005201936.1,XP_005201937.1,XP_005201938.1	42,905.8	1	2	2	2	6.36e-05	0.0663	377
14	aspartate aminotransferase, cytoplasmic [Bos taurus]	NP_803468.1	46,413.9	1	6	6	6	0.000191	0.24	413
14	glucosamine 6-phosphate N-acetyltransferase [Bos taurus]	NP_001069027.1,XP_005211364.1,XP_024853221.1	20,776.4	0.952	1	1	1	3.18e-05	0.0598	184
14	CDGSH iron-sulfur domain-containing protein 1 [Bos taurus]	NP_001029229.1,XP_005225399.1,XP_015316043.1,XP_024841431.1,XP_024841432.1,XP_024841433.1	11,982.8	1	2	2	2	6.36e-05	0.264	106
14	HBS1-like protein isoform X1 [Bos taurus]	XP_005211034.1	69,494.0	0.999	1	1	2	6.36e-05	0.0493	629
14	manganese-transporting ATPase 13A1 [Bos taurus]	NP_001179738.1	132,595.2	0.952	1	1	1	3.18e-05	0.0133	1199
14	NAD-dependent malic enzyme, mitochondrial isoform X2 [Bos taurus]	XP_024839973.1	71,027.1	1	3	4	5	0.000159	0.0667	630
14	cysteine-rich and transmembrane domain-containing protein 1 [Bos taurus]	NP_001071632.1	11,123.4	0.952	1	1	1	3.18e-05	0.0971	103
14	heterogeneous nuclear ribonucleoprotein K [Bos taurus]	NP_001029734.1,XP_005210386.1,XP_005210387.1,XP_005210388.1,XP_024851524.1,XP_024851525.1	51,021.4	1	1	1	19	0.000604	0.485	464
14	eukaryotic translation initiation factor 3 subunit I [Bos taurus]	NP_001015628.1,XP_024857669.1	36,473.0	1	5	5	5	0.000159	0.305	325
14	C-myc promoter-binding protein [Bos taurus]	NP_001192454.2,XP_005211376.1,XP_005211377.1,XP_005211380.1,XP_005211381.1,XP_005211382.1	213,243.7	1	3	3	3	9.54e-05	0.0289	1906
14	V-type proton ATPase subunit H isoform X3 [Bos taurus]	XP_005215461.1,XP_005215462.1,XP_015329918.1,XP_024857184.1	55,824.3	1	4	4	4	0.000127	0.13	483
14	oxysterol-binding protein-related protein 6 isoform X5 [Bos taurus]	XP_010800178.1,XP_010800179.1,XP_010800182.1,XP_024835732.1,XP_024835748.1	106,214.9	0.987	1	1	1	3.18e-05	0.015	934
14	rab3 GTPase-activating protein catalytic subunit [Bos taurus]	NP_001076952.1	110,715.2	1	6	6	6	0.000191	0.0845	982
14	protein cornichon homolog 4 [Bos taurus]	NP_001029510.1,XP_005216865.1	16,050.1	0.952	1	2	2	6.36e-05	0.144	139
14	galectin-3 [Bos taurus]	NP_001095811.1	27,646.7	1	2	2	2	6.36e-05	0.0943	265
14	serine-threonine kinase receptor-associated protein [Bos taurus]	NP_001015567.1	38,486.2	1	5	5	5	0.000159	0.254	350
14	double-strand break repair protein MRE11 [Bos taurus]	NP_001179534.1	80,537.0	1	14	14	14	0.000445	0.28	708
14	NADH dehydrogenase [ubiquinone] flavoprotein 3, mitochondrial isoform X1 [Bos taurus]	XP_005202063.1	50,851.2	0.988	1	1	1	3.18e-05	0.0463	475
14	ras association domain-containing protein 2 isoform X1 [Bos taurus]	XP_005214493.1,XP_010809626.1,XP_015329565.1	37,929.3	1	4	4	4	0.000127	0.178	326
14	vimentin [Bos taurus]	NP_776394.2	53,728.8	0.952	1	1	1	3.18e-05	0.03	466
14	C-Jun-amino-terminal kinase-interacting protein 4 isoform X1 [Bos taurus]	XP_005220668.1,XP_005220672.1,XP_024836136.1,XP_024836137.1,XP_024836138.1	146,070.1	1	23	26	26	0.000827	0.258	1320
14	septin-10 [Bos taurus]	NP_001039641.1,XP_024854340.1,XP_024854342.1	52,809.8	1	2	2	3	9.54e-05	0.0861	453
14	nuclear pore glycoprotein p62 [Bos taurus]	NP_001192448.1,XP_010813285.1	52,418.8	1	7	9	9	0.000286	0.206	520
14	GTPase-activating protein and VPS9 domain-containing protein 1 [Bos taurus]	NP_001095990.1,XP_010808653.1,XP_010808654.1,XP_010808655.1,XP_010808657.1,XP_024854791.1,XP_024854792.1	157,378.2	1	9	9	9	0.000286	0.117	1413
14	casein kinase I isoform X10 [Bos taurus]	XP_005209613.1,XP_024849630.1,XP_024849631.1	38,916.8	1	4	5	5	0.000159	0.166	337
14	SH3 domain-binding glutamic acid-rich-like protein 3 [Bos taurus]	NP_001029935.1	10,437.8	1	3	4	4	0.000127	0.312	93
14	E3 ubiquitin-protein ligase CBL-B [Bos taurus]	NP_001192852.1,XP_005201373.1,XP_005201374.1,XP_010799403.1,XP_010799404.1,XP_010799406.1,XP_024845499.1,XP_024845502.1,XP_024845508.1	109,313.2	1	2	3	4	0.000127	0.0448	983
14	cysteine and glycine-rich protein 1 [Bos taurus]	NP_001077240.1	20,612.1	1	2	2	2	6.36e-05	0.14	193
14	rho GTPase-activating protein 17 isoform X1 [Bos taurus]	XP_024840953.1,XP_024840954.1,XP_024840955.1	93,718.6	1	2	2	2	6.36e-05	0.0241	871
14	DNA repair protein RAD51 homolog 1 [Bos taurus]	NP_001039644.1	36,983.2	0.952	1	1	1	3.18e-05	0.0442	339
14	cysteine-rich protein 2 [Bos taurus]	NP_001073117.1	22,633.6	1	4	6	6	0.000191	0.356	208
14	high mobility group protein B1 [Bos taurus]	NP_788785.1	24,908.7	1	5	6	8	0.000254	0.326	215
14	hypoxia up-regulated protein 1 precursor [Bos taurus]	NP_001193839.1,NP_001193840.1,XP_005215962.1,XP_005215963.1,XP_005215964.1,XP_010810722.1,XP_024830791.1,XP_024830792.1	111,614.9	1	10	11	12	0.000382	0.15	1001
14	B-cell receptor-associated protein 31 [Bos taurus]	NP_001014941.1,XP_005227749.1,XP_010819867.1,XP_024843879.1	27,902.5	1	7	9	9	0.000286	0.322	245
14	kinesin-like protein KIF15 [Bos taurus]	NP_001179761.1,XP_005222595.1	160,274.7	0.964	1	1	1	3.18e-05	0.0115	1388
14	nuclear pore complex protein Nup93 [Bos taurus]	NP_001092391.1	93,461.5	1	7	7	7	0.000223	0.129	819
14	emerin [Bos taurus]	NP_976237.1	29,390.7	1	10	13	13	0.000413	0.604	260
14	vesicle-associated membrane protein-associated protein B [Bos taurus]	NP_001075892.1	27,158.5	1	4	4	4	0.000127	0.177	243
14	actin, cytoplasmic 1 [Bos taurus]	NP_776404.2	41,737.8	1	0	0	519	0.0165	0.835	375
14	kinesin-1 heavy chain [Bos taurus]	NP_001179294.1,XP_024856315.1	109,780.2	1	18	20	22	0.0007	0.251	963
14	protein NDRG3 [Bos taurus]	NP_001095466.1,XP_024856317.1,XP_024856318.1,XP_024856319.1,XP_024856320.1,XP_024856321.1,XP_024856322.1,XP_024856323.1,XP_024856324.1,XP_024856325.1,XP_024856326.1	48,725.8	1	4	5	5	0.000159	0.171	442
14	importin-5 [Bos taurus]	NP_001032906.1	47,303.8	1	4	4	4	0.000127	0.128	422
14	junctional adhesion molecule-like precursor [Bos taurus]	NP_001073719.1,XP_005215875.1	43,056.3	1	2	2	2	6.36e-05	0.0599	384
14	activating signal cointegrator 1 complex subunit 3 [Bos taurus]	NP_001193047.1	250,770.0	0.952	1	1	1	3.18e-05	0.00409	2201
14	60S acidic ribosomal protein P0 [Bos taurus]	NP_001012700.1	34,371.4	1	7	10	10	0.000318	0.346	318
14	catalase [Bos taurus]	NP_001030463.1	59,915.7	1	11	13	13	0.000413	0.281	527
14	trifunctional purine biosynthetic protein adenosine-3 [Bos taurus]	NP_001035563.1	107,908.4	1	14	15	15	0.000477	0.223	1010
14	rho GTPase-activating protein 1 [Bos taurus]	NP_001179991.1,XP_005216508.1,XP_015330374.1	50,479.3	1	16	22	22	0.0007	0.46	439
14	tubulin alpha-4A chain [Bos taurus]	NP_001071626.1	49,924.6	1	2	4	76	0.00242	0.674	448
14	TA_TaC12_021990.t1|allStrains1621|TA03225	TA_TaC12_021990.t1|allStrains1621|TA03225	47,514.7	1	2	2	2	6.36e-05	0.0526	438
14	galactokinase [Bos taurus]	NP_001092851.1	42,284.8	1	7	8	8	0.000254	0.217	392
14	brain-specific angiogenesis inhibitor 1-associated protein 2-like protein 1 [Bos taurus]	XP_003587892.2	57,140.7	1	3	3	3	9.54e-05	0.0724	511
14	receptor expression-enhancing protein 5 [Bos taurus]	NP_001040070.1	21,418.0	0.989	1	1	1	3.18e-05	0.0794	189
14	superoxide dismutase [Cu-Zn] [Bos taurus]	NP_777040.1	15,682.1	0.952	1	1	1	3.18e-05	0.0789	152
14	small nuclear ribonucleoprotein Sm D2 [Bos taurus]	NP_001029648.1	13,527.1	1	6	6	6	0.000191	0.492	118
14	forkhead box protein O1 [Bos taurus]	XP_024855821.1	69,959.7	0.952	1	1	1	3.18e-05	0.0301	665
14	developmentally-regulated GTP-binding protein 2 [Bos taurus]	NP_001014865.1	40,750.7	1	3	3	3	9.54e-05	0.0852	364
14	uncharacterized protein C1orf198 homolog [Bos taurus]	NP_001035682.1	35,529.1	1	3	3	4	0.000127	0.157	325
14	smoothelin isoform X4 [Bos taurus]	XP_024833076.1	97,254.0	0.946	0	0	42	0.00134	0.4	902
14	hydroxymethylglutaryl-CoA synthase, cytoplasmic [Bos taurus]	NP_001193507.1	57,473.4	1	8	9	9	0.000286	0.231	520
14	ATP-citrate synthase isoform X2 [Bos taurus]	XP_005220772.1	120,869.7	1	0	0	25	0.000795	0.308	1101
14	metaxin-1 [Bos taurus]	NP_001035698.1	35,675.2	0.952	1	1	1	3.18e-05	0.0442	317
14	protein argonaute-2 [Bos taurus]	NP_991363.1	97,388.2	0.952	1	1	1	3.18e-05	0.0163	860
14	charged multivesicular body protein 7 [Bos taurus]	NP_001092589.1	50,645.0	1	16	20	20	0.000636	0.5	450
14	microtubule-associated protein RP/EB family member 1 [Bos taurus]	NP_001068802.1,XP_024856211.1	30,113.7	1	7	9	9	0.000286	0.321	268
14	60S ribosomal protein L31 [Bos taurus]	NP_001020512.1,XP_005212388.1,XP_024854617.1	14,463.2	1	4	5	5	0.000159	0.32	125
14	sigma non-opioid intracellular receptor 1 [Bos taurus]	NP_001029827.1	24,914.3	1	2	2	2	6.36e-05	0.229	223
14	ADP-ribosylation factor-like protein 8B [Bos taurus]	NP_001039536.1	21,511.9	1	2	2	7	0.000223	0.36	186
14	sorting nexin-17 [Bos taurus]	NP_001015638.1	52,825.5	1	5	5	5	0.000159	0.177	470
14	dmX-like protein 2 isoform X1 [Bos taurus]	XP_024853803.1,XP_024853805.1,XP_024853807.1,XP_024853808.1	342,771.1	1	5	5	6	0.000191	0.0206	3057
14	tubulin--tyrosine ligase-like protein 12 [Bos taurus]	NP_001068978.1	75,537.4	0.952	1	1	1	3.18e-05	0.0305	655
14	liprin-alpha-1 [Bos taurus]	NP_001178306.1,XP_005227322.1,XP_024842720.1,XP_024842723.1,XP_024842727.1	135,318.0	0.952	1	1	1	3.18e-05	0.0108	1202
14	serine/threonine-protein phosphatase PGAM5, mitochondrial [Bos taurus]	NP_001179120.1	32,007.0	1	7	7	7	0.000223	0.346	289
14	ADP-ribosylation factor-like protein 1 [Bos taurus]	NP_001039694.1,XP_005206640.1	20,428.2	1	2	3	3	9.54e-05	0.127	181
14	alpha-aminoadipic semialdehyde dehydrogenase [Bos taurus]	NP_001039434.2	58,582.2	1	2	2	2	6.36e-05	0.0575	539
14	four and a half LIM domains protein 3 [Bos taurus]	NP_001029395.1,XP_015321413.1	31,180.6	0.952	1	1	1	3.18e-05	0.0357	280
14	aldehyde dehydrogenase family 16 member A1 [Bos taurus]	NP_001095339.1	85,167.7	1	5	5	5	0.000159	0.0913	800
14	zinc finger protein 622 [Bos taurus]	NP_001029623.1	53,184.9	1	3	3	3	9.54e-05	0.104	470
14	RNA polymerase II-associated protein 1 [Bos taurus]	NP_001071452.1,XP_005211635.1,XP_005211636.1,XP_005211637.1,XP_024853376.1,XP_024853377.1,XP_024853378.1	152,863.1	1	2	2	2	6.36e-05	0.0165	1395
14	segment polarity protein dishevelled homolog DVL-2 [Bos taurus]	NP_001178311.1,XP_005220303.1,XP_010814244.1,XP_024836171.1,XP_024836172.1,XP_024836173.1,XP_024836174.1	79,214.2	1	11	14	16	0.000509	0.289	740
14	nicotinamide phosphoribosyltransferase [Bos taurus]	NP_001231070.1	55,415.8	1	5	5	5	0.000159	0.167	491
14	cullin-associated NEDD8-dissociated protein 1 [Bos taurus]	NP_001094643.1	136,381.1	1	6	6	6	0.000191	0.0618	1230
14	nuclear receptor coactivator 7 isoform X2 [Bos taurus]	XP_005210775.1,XP_005210776.1,XP_005210777.1,XP_005210778.1	105,834.4	1	14	14	14	0.000445	0.239	939
14	eukaryotic translation initiation factor 3 subunit H [Bos taurus]	NP_001020493.1	39,906.5	0.965	1	1	1	3.18e-05	0.0483	352
14	TA_TaC12_033130.t1|allStrains991|TA08340	TA_TaC12_033130.t1|allStrains991|TA08340	24,174.9	1	4	5	5	0.000159	0.304	218
14	pre-mRNA-splicing factor ATP-dependent RNA helicase PRP16 [Bos taurus]	NP_001069266.1	140,408.5	0.952	1	1	1	3.18e-05	0.013	1227
14	signal recognition particle subunit SRP68 [Bos taurus]	NP_001094649.2,XP_024836072.1	70,827.2	1	12	14	14	0.000445	0.254	626
14	cAMP-dependent protein kinase type II-beta regulatory subunit [Bos taurus]	NP_777074.1	46,336.4	0.985	1	1	2	6.36e-05	0.0766	418
14	cytochrome b-c1 complex subunit Rieske, mitochondrial precursor [Bos taurus]	NP_777238.1	29,727.9	0.998	1	2	2	6.36e-05	0.0818	269
14	NADH dehydrogenase [ubiquinone] iron-sulfur protein 2, mitochondrial isoform X1 [Bos taurus]	XP_010801042.1	54,596.8	0.95	1	1	1	3.18e-05	0.0249	481
14	neural Wiskott-Aldrich syndrome protein [Bos taurus]	NP_776644.1	54,672.9	1	10	14	15	0.000477	0.358	505
14	ankyrin repeat and KH domain-containing protein 1 isoform X3 [Bos taurus]	XP_005209554.1,XP_024850984.1,XP_024850985.1,XP_024850986.1	269,324.7	1	1	1	7	0.000223	0.037	2540
14	tripartite motif-containing protein 26 [Bos taurus]	XP_002697385.1	61,859.1	1	3	3	3	9.54e-05	0.0909	539
14	kinesin-like protein KIF2A [Bos taurus]	NP_001070541.1	74,994.6	1	2	2	2	6.36e-05	0.0439	660
14	bifunctional glutamate/proline--tRNA ligase [Bos taurus]	NP_001230249.1	169,920.8	1	11	13	13	0.000413	0.113	1511
14	serine/threonine-protein phosphatase 2A 56 kDa regulatory subunit delta isoform [Bos taurus]	NP_001193287.1	69,776.4	1	2	2	3	9.54e-05	0.0733	600
14	coronin-7 isoform X1 [Bos taurus]	XP_005224541.1	99,967.2	1	29	49	51	0.00162	0.491	922
14	protein RCC2 [Bos taurus]	NP_001095381.2	55,942.6	1	6	7	7	0.000223	0.171	520
14	clathrin interactor 1 [Bos taurus]	NP_001098887.1	70,523.4	1	15	24	24	0.000763	0.313	643
14	coatomer subunit beta [Bos taurus]	NP_001071475.1,XP_015330164.1	107,130.8	1	17	20	20	0.000636	0.261	953
14	protein FAM160B1 [Bos taurus]	NP_001071416.1	86,298.8	1	2	2	2	6.36e-05	0.034	765
14	signal peptidase complex catalytic subunit SEC11A [Bos taurus]	NP_776890.1	20,625.8	0.952	1	1	1	3.18e-05	0.067	179
14	ubiquitin carboxyl-terminal hydrolase 7 isoform X1 [Bos taurus]	XP_024841182.1	128,516.2	1	6	6	6	0.000191	0.0934	1103
14	interferon-induced GTP-binding protein Mx2 isoform X1 [Bos taurus]	XP_015329127.1	81,440.3	1	4	4	10	0.000318	0.17	710
14	TA_TaC12_002260.t1|allStrains1716|TA19690	TA_TaC12_002260.t1|allStrains1716|TA19690	48,984.6	1	3	4	4	0.000127	0.122	437
14	serine/threonine-protein kinase Nek6 [Bos taurus]	NP_001092458.1,XP_015329067.1,XP_015329068.1	35,763.1	1	3	4	5	0.000159	0.176	313
14	bucentaur-2 isoform X5 [Bos taurus]	XP_005218404.1,XP_010812610.1,XP_010812611.1,XP_024833961.1	66,734.9	0.995	1	1	2	6.36e-05	0.0455	594
14	armadillo repeat-containing protein 10 isoform X1 [Bos taurus]	XP_015324349.2,XP_024846152.1	45,644.6	0.952	1	1	1	3.18e-05	0.0405	420
14	ubiquitin-like modifier-activating enzyme 1 [Bos taurus]	NP_001095947.1,XP_005228124.1,XP_005228125.1,XP_024843542.1	117,831.3	1	14	15	15	0.000477	0.203	1058
14	RNA-binding protein PNO1 [Bos taurus]	NP_898908.1	27,938.2	1	2	2	2	6.36e-05	0.127	252
14	oligosaccharyltransferase complex subunit OSTC [Bos taurus]	NP_001070560.1	16,769.7	0.952	1	1	1	3.18e-05	0.0805	149
14	regulator of nonsense transcripts 1 isoform X2 [Bos taurus]	XP_002688572.1,XP_005208537.1,XP_010804845.1	122,978.1	1	30	36	36	0.00114	0.383	1116
14	40S ribosomal protein S10 [Bos taurus]	NP_001029888.1	18,898.3	1	3	3	3	9.54e-05	0.236	165
14	actin-related protein 3B isoform X2 [Bos taurus]	XP_005206035.1,XP_024847052.1,XP_024847054.1,XP_024847055.1	47,458.1	0.969	1	1	3	9.54e-05	0.0861	418
14	gephyrin isoform X8 [Bos taurus]	XP_003586638.1,XP_003586639.1,XP_010807862.1,XP_010807865.1,XP_015328755.1	79,749.6	1	3	3	3	9.54e-05	0.0583	736
14	elongator complex protein 1 [Bos taurus]	XP_003586478.3	149,577.3	1	28	35	35	0.00111	0.361	1332
14	small ubiquitin-related modifier 3 precursor [Bos taurus]	NP_001069917.1,NP_777194.1,XP_005216162.1	11,669.2	0.951	1	1	1	3.18e-05	0.115	104
14	anillin isoform X2 [Bos taurus]	XP_010802574.2,XP_010802576.2,XP_015324972.2,XP_024846836.1,XP_024846837.1,XP_024846840.1,XP_024846841.1,XP_024846842.1,XP_024846843.1,XP_024846844.1	135,876.9	1	2	2	2	6.36e-05	0.0179	1231
14	kinesin-like protein KIF11 [Bos taurus]	NP_001179114.1	119,105.3	1	4	4	4	0.000127	0.0568	1056
14	sister chromatid cohesion protein PDS5 homolog A isoform X1 [Bos taurus]	XP_024849312.1,XP_024849313.1	150,734.2	1	4	4	4	0.000127	0.0501	1337
14	protein kinase C delta type isoform X2 [Bos taurus]	XP_024838247.1	78,281.6	0.983	0	0	16	0.000509	0.279	685
14	GRB2-associated-binding protein 2 isoform X2 [Bos taurus]	XP_015316624.1,XP_024843178.1	69,691.5	0.952	1	1	1	3.18e-05	0.0234	640
14	microtubule-associated protein 4 isoform X13 [Bos taurus]	XP_024838144.1,XP_024838145.1	114,476.1	1	1	1	36	0.00114	0.392	1097
14	CCR4-NOT transcription complex subunit 9 [Bos taurus]	NP_001094637.1	33,602.2	1	2	2	2	6.36e-05	0.0769	299
14	CD82 antigen [Bos taurus]	NP_001091459.1,XP_015330346.1,XP_015330347.1,XP_015330348.1,XP_015330349.1,XP_024830856.1,XP_024830857.1	30,019.6	1	3	3	3	9.54e-05	0.116	268
14	40S ribosomal protein S28 [Bos taurus]	NP_001020487.1	7,840.9	1	2	2	2	6.36e-05	0.304	69
14	protein-glutamine gamma-glutamyltransferase 2 [Bos taurus]	NP_803473.1	77,112.7	1	6	6	6	0.000191	0.128	687
14	mitogen-activated protein kinase kinase kinase 7 [Bos taurus]	NP_001075064.1,XP_005210930.1	64,215.9	1	4	4	4	0.000127	0.104	579
14	plectin isoform X1 [Bos taurus]	XP_024857673.1,XP_024857674.1	531,712.5	1	29	30	30	0.000954	0.0838	4676
14	serine/threonine-protein phosphatase 6 catalytic subunit [Bos taurus]	NP_001124222.1	35,144.8	1	7	9	9	0.000286	0.295	305
14	microtubule-associated protein 4 isoform X1 [Bos taurus]	XP_010815956.1	234,184.7	1	0	0	35	0.00111	0.177	2209
14	ras-related GTP-binding protein A [Bos taurus]	XP_024852022.1	36,666.4	0.952	1	1	1	3.18e-05	0.0319	313
14	TA_TaC12_016000.t1|allStrains2565|TA13315	TA_TaC12_016000.t1|allStrains2565|TA13315	49,304.4	0.983	1	1	17	0.000541	0.153	440
14	solute carrier family 2, facilitated glucose transporter member 3 [Bos taurus]	NP_777028.2	54,120.9	0.99	1	1	1	3.18e-05	0.0223	494
14	bifunctional UDP-N-acetylglucosamine 2-epimerase/N-acetylmannosamine kinase [Bos taurus]	NP_001178072.2,XP_005210180.1,XP_010806254.1	79,391.2	1	14	19	19	0.000604	0.278	722
14	eukaryotic translation initiation factor 3 subunit C [Bos taurus]	NP_001029790.1,XP_005224985.1	105,369.0	1	9	9	9	0.000286	0.121	912
14	CAP-Gly domain-containing linker protein 1 [Bos taurus]	NP_001179752.1,XP_024833122.1	160,627.8	0.999	1	1	1	3.18e-05	0.0112	1427
14	calponin-3 [Bos taurus]	NP_001033268.1	36,358.5	1	4	4	5	0.000159	0.234	329
14	ubiquitin conjugation factor E4 A [Bos taurus]	NP_001092469.1,XP_024831043.1	122,597.7	0.952	1	1	1	3.18e-05	0.0131	1067
14	galectin-1 [Bos taurus]	NP_786976.1	14,744.0	1	5	7	7	0.000223	0.452	135
14	alcohol dehydrogenase [NADP(+)] [Bos taurus]	NP_001069981.1,XP_024845513.1	36,617.8	1	2	2	2	6.36e-05	0.0646	325
14	tyrosine--tRNA ligase, mitochondrial [Bos taurus]	NP_001091557.1,XP_005206899.1	52,993.5	0.952	1	1	1	3.18e-05	0.0314	478
14	guanine nucleotide-binding protein G(i) subunit alpha-2 [Bos taurus]	NP_001094510.1	40,478.1	1	7	9	16	0.000509	0.49	355
14	protein furry homolog-like [Bos taurus]	NP_001193518.1,XP_024848911.1,XP_024848912.1,XP_024848913.1,XP_024848914.1,XP_024848915.1,XP_024848916.1,XP_024848917.1	339,527.4	1	3	3	3	9.54e-05	0.0126	3015
14	E3 ubiquitin-protein ligase HECTD3 [Bos taurus]	NP_001092431.1	97,232.6	0.952	1	1	1	3.18e-05	0.0186	861
14	dual specificity mitogen-activated protein kinase kinase 1 [Bos taurus]	NP_001124224.1	43,440.2	0.999	1	1	2	6.36e-05	0.0611	393
14	fatty acid desaturase 1 isoform X1 [Bos taurus]	XP_002699331.1	51,679.0	1	5	5	5	0.000159	0.155	440
14	bcl-2 homologous antagonist/killer [Bos taurus]	NP_001071386.1,XP_005223298.1,XP_015315211.1,XP_024839342.1,XP_024839343.1	23,356.2	1	6	6	6	0.000191	0.498	211
14	HAUS augmin-like complex subunit 8 [Bos taurus]	NP_001068955.1,XP_024849859.1	34,729.9	0.952	1	1	1	3.18e-05	0.0422	308
14	dolichol-phosphate mannosyltransferase subunit 1 [Bos taurus]	NP_001069481.1	29,593.9	1	4	5	5	0.000159	0.227	260
14	vacuolar protein sorting-associated protein 13C isoform X1 [Bos taurus]	XP_003586616.2	418,181.7	1	40	42	43	0.00137	0.148	3710
14	pericentriolar material 1 protein isoform X9 [Bos taurus]	XP_010818575.1,XP_010818578.1,XP_010818582.1,XP_010818588.1,XP_024842195.1	245,990.3	1	2	2	2	6.36e-05	0.0124	2184
14	elongin-C [Bos taurus]	NP_001039958.1,NP_001346918.1,XP_005215585.1,XP_024857489.1	12,473.4	0.952	1	1	1	3.18e-05	0.125	112
14	proteasomal ubiquitin receptor ADRM1 [Bos taurus]	NP_001073751.1	41,955.9	0.952	1	1	1	3.18e-05	0.0393	407
14	RNA-binding protein NOB1 [Bos taurus]	NP_898906.1	46,466.1	0.952	1	1	1	3.18e-05	0.0218	413
14	dynamin-1-like protein isoform X2 [Bos taurus]	XP_005206905.1,XP_005206909.1	81,832.3	1	2	2	19	0.000604	0.302	736
14	interferon-induced GTP-binding protein Mx1 isoform X1 [Bos taurus]	XP_005202045.1,XP_010799947.1,XP_024845149.1	75,559.2	1	1	1	70	0.00223	0.667	654
14	vinculin [Bos taurus]	NP_001178299.1,XP_005226540.1	123,866.1	1	3	3	3	9.54e-05	0.0441	1134
14	dual specificity mitogen-activated protein kinase kinase 3 [Bos taurus]	NP_001077162.1	39,098.9	1	5	5	5	0.000159	0.184	347
14	conserved oligomeric Golgi complex subunit 4 [Bos taurus]	NP_001029755.1	88,858.7	1	5	5	5	0.000159	0.0879	785
14	signal recognition particle subunit SRP72 [Bos taurus]	NP_001179150.1	74,730.3	1	5	5	5	0.000159	0.113	671
14	E3 ubiquitin-protein ligase UBR4 [Bos taurus]	NP_001192721.1,XP_024857116.1	571,958.0	1	2	2	2	6.36e-05	0.00965	5181
14	hepatocyte growth factor-regulated tyrosine kinase substrate [Bos taurus]	NP_001039554.1,XP_005221090.1	85,671.1	1	4	5	5	0.000159	0.0631	776
14	AP-4 complex subunit sigma-1 [Bos taurus]	NP_001035693.1,XP_024837722.1,XP_024837723.1,XP_024837724.1	16,991.4	0.952	1	1	1	3.18e-05	0.0694	144
14	proteasome subunit alpha type-5 [Bos taurus]	NP_001015566.1	26,411.3	1	2	2	3	9.54e-05	0.158	241
14	alpha-ketoglutarate-dependent dioxygenase alkB homolog 3 [Bos taurus]	NP_001032691.1,XP_005216512.1,XP_024830994.1,XP_024830995.1	33,156.4	0.952	1	1	1	3.18e-05	0.0734	286
14	mitotic checkpoint protein BUB3 [Bos taurus]	NP_001069645.1,XP_005225912.1	36,954.5	1	6	7	7	0.000223	0.23	326
14	mitochondrial carrier homolog 2 isoform 1x [Bos taurus]	NP_001304265.1	34,383.5	1	10	13	13	0.000413	0.404	314
14	RWD domain-containing protein 4 [Bos taurus]	NP_001070292.1,XP_005226021.1	21,306.3	0.952	1	1	1	3.18e-05	0.0532	188
14	thioredoxin [Bos taurus]	NP_776393.1	11,812.4	1	8	12	15	0.000477	0.752	105
14	TA_TaC12_032750.t1|allStrains1463|TA08145	TA_TaC12_032750.t1|allStrains1463|TA08145	36,535.0	1	4	4	7	0.000223	0.274	340
14	HCLS1-binding protein 3 [Bos taurus]	NP_001039745.2	43,443.8	1	4	4	5	0.000159	0.167	395
14	von Willebrand factor A domain-containing protein 5A [Bos taurus]	XP_002699146.2	86,427.1	1	12	15	15	0.000477	0.197	785
14	neurabin-2 [Bos taurus]	XP_024836587.1	89,404.4	1	2	2	2	6.36e-05	0.0392	817
14	cleavage and polyadenylation specificity factor subunit 3 [Bos taurus]	NP_776709.1	77,490.0	1	2	2	2	6.36e-05	0.0292	684
14	protein prenyltransferase alpha subunit repeat-containing protein 1 isoform X1 [Bos taurus]	XP_005210075.1	49,077.8	1	7	7	7	0.000223	0.219	429
14	SAM and SH3 domain-containing protein 3 isoform X1 [Bos taurus]	XP_010819700.1	41,567.5	1	2	2	2	6.36e-05	0.108	380
14	sec1 family domain-containing protein 1 [Bos taurus]	NP_001178294.1	72,409.5	1	11	11	11	0.00035	0.296	641
14	conserved oligomeric Golgi complex subunit 3 isoform X1 [Bos taurus]	XP_024855666.1	90,466.5	0.964	0	0	3	9.54e-05	0.0476	798
14	sulfide:quinone oxidoreductase, mitochondrial isoform X1 [Bos taurus]	XP_015328667.1,XP_015328668.1,XP_024853137.1	49,857.4	1	8	9	9	0.000286	0.222	450
14	phosphoserine phosphatase [Bos taurus]	NP_001039820.1,XP_005224980.1,XP_005224982.1,XP_024840753.1,XP_024840754.1,XP_024840755.1	24,850.3	1	4	4	4	0.000127	0.267	225
14	mitogen-activated protein kinase kinase kinase kinase 4 isoform X4 [Bos taurus]	XP_024855093.1,XP_024855101.1,XP_024855107.1,XP_024855114.1	157,001.1	0.988	0	0	9	0.000286	0.095	1379
14	annexin A6 isoform X2 [Bos taurus]	XP_010805731.1	75,315.1	1	1	1	23	0.000731	0.364	667
14	C-terminal-binding protein 2 [Bos taurus]	NP_783643.1	104,841.7	0.998	1	1	3	9.54e-05	0.0377	982
14	26S proteasome non-ATPase regulatory subunit 8 [Bos taurus]	NP_001030283.2	32,525.4	0.995	1	1	1	3.18e-05	0.0279	287
14	pyruvate kinase PKM [Bos taurus]	NP_001192656.1	57,949.4	1	4	6	55	0.00175	0.716	531
14	low molecular weight phosphotyrosine protein phosphatase [Bos taurus]	NP_776403.1	18,054.4	0.999	2	2	2	6.36e-05	0.127	158
14	disco-interacting protein 2 homolog A isoform X2 [Bos taurus]	XP_002685192.2,XP_005202178.1,XP_010800031.2	169,106.2	1	4	4	4	0.000127	0.0345	1564
14	melanoma-associated antigen D1 [Bos taurus]	NP_001039590.2,XP_005228250.1,XP_015317191.2,XP_024843673.1,XP_024843674.1	86,840.4	1	2	2	2	6.36e-05	0.0242	785
14	ribonucleoside-diphosphate reductase subunit M2 isoform 1 [Bos taurus]	NP_001231110.1	44,823.0	1	4	5	5	0.000159	0.162	389
14	proteasome activator complex subunit 2 [Bos taurus]	NP_001014889.1	27,380.3	1	3	4	4	0.000127	0.146	239
14	unconventional myosin-Id [Bos taurus]	NP_001069306.1	115,942.4	1	10	10	10	0.000318	0.113	1006
14	cytochrome c oxidase assembly protein COX15 homolog [Bos taurus]	NP_001070329.1,XP_024841390.1,XP_024841391.1	46,127.8	0.952	1	1	1	3.18e-05	0.0363	413
14	major histocompatibility complex, class II, DRB3 [Bos taurus]	XP_024839864.1	30,554.1	0.996	1	1	3	9.54e-05	0.162	266
14	la-related protein 1 isoform X1 [Bos taurus]	XP_024851033.1	123,320.0	1	7	7	9	0.000286	0.127	1097
14	protein FAM192A [Bos taurus]	NP_001014944.2,XP_005218726.1,XP_005218727.1,XP_005218728.1,XP_015331248.1	28,583.0	1	2	2	2	6.36e-05	0.087	253
14	V-type proton ATPase subunit d 1 [Bos taurus]	NP_776930.1	40,330.8	0.999	1	1	1	3.18e-05	0.037	351
14	ragulator complex protein LAMTOR3 [Bos taurus]	NP_001069450.1	13,650.0	1	4	4	4	0.000127	0.492	124
14	protein phosphatase 1 regulatory subunit 12A isoform X1 [Bos taurus]	XP_024847749.1	115,024.4	1	34	47	49	0.00156	0.402	1028
14	serine/threonine-protein phosphatase 2A 55 kDa regulatory subunit B alpha isoform isoform X1 [Bos taurus]	XP_024851314.1	51,693.4	1	5	5	5	0.000159	0.177	447
14	TA_TaC12_029220.t1|allStrains978|TA17380	TA_TaC12_029220.t1|allStrains978|TA17380	16,709.3	1	2	2	4	0.000127	0.297	149
14	mitotic checkpoint serine/threonine-protein kinase BUB1 beta [Bos taurus]	NP_001138645.1	120,877.4	1	5	5	5	0.000159	0.0716	1062
14	actin, aortic smooth muscle [Bos taurus]	NP_001029674.1,XP_005225421.1	42,010.1	1	2	3	201	0.00639	0.647	377
14	26S proteasome non-ATPase regulatory subunit 2 [Bos taurus]	NP_001094667.1	100,260.4	1	6	7	8	0.000254	0.1	908
14	actin-related protein 2/3 complex subunit 3 [Bos taurus]	NP_001029443.1	20,547.8	1	2	3	3	9.54e-05	0.135	178
14	serine/threonine-protein kinase 3 [Bos taurus]	NP_001073075.1	56,278.4	1	3	3	11	0.00035	0.222	491
14	TA_TaC12_035460.t1|allStrains2541|TA10515	TA_TaC12_035460.t1|allStrains2541|TA10515	28,721.6	1	5	5	5	0.000159	0.232	255
14	26S proteasome non-ATPase regulatory subunit 11 [Bos taurus]	NP_001039613.1,XP_024835783.1	47,466.3	1	1	1	1	3.18e-05	0.0284	422
14	E3 ubiquitin-protein ligase CBL isoform X1 [Bos taurus]	XP_002693128.3,XP_010810819.2	102,760.0	0.997	2	2	3	9.54e-05	0.0376	932
14	inositol hexakisphosphate and diphosphoinositol-pentakisphosphate kinase 2 isoform X17 [Bos taurus]	XP_010805947.1,XP_024850453.1,XP_024850455.1,XP_024850458.1	128,498.6	1	7	7	7	0.000223	0.085	1130
14	sorting and assembly machinery component 50 homolog [Bos taurus]	NP_001040088.1	52,043.3	1	20	27	27	0.000858	0.522	469
14	RUN and FYVE domain-containing protein 1 isoform X1 [Bos taurus]	XP_002688531.1	78,327.9	0.952	1	1	1	3.18e-05	0.0246	691
14	sp|K1C9_HUMAN|	sp|K1C9_HUMAN|	62,131.0	1	9	9	9	0.000286	0.297	623
14	GATOR complex protein WDR24 isoform X1 [Bos taurus]	XP_005224463.1	88,262.3	1	7	7	7	0.000223	0.12	790
14	ADP-ribose pyrophosphatase, mitochondrial precursor [Bos taurus]	NP_001094566.1,XP_005208240.1,XP_010804588.1	38,612.6	0.997	1	1	1	3.18e-05	0.0315	349
14	T-lymphocyte surface antigen Ly-9 isoform X1 [Bos taurus]	XP_010801141.1,XP_010801143.1	38,752.0	0.952	1	1	1	3.18e-05	0.0283	353
14	E3 ubiquitin-protein ligase UBR3 isoform X3 [Bos taurus]	XP_005202447.1,XP_010800234.1,XP_010800235.1,XP_010800236.1	214,049.7	0.986	1	1	1	3.18e-05	0.00474	1900
14	integrin-linked protein kinase [Bos taurus]	NP_001029865.1,XP_005216186.2,XP_005216187.2,XP_005216188.2	51,447.9	1	7	7	7	0.000223	0.175	452
14	cytoplasmic dynein 1 heavy chain 1 isoform X1 [Bos taurus]	XP_005222282.1	533,020.2	1	0	0	19	0.000604	0.055	4655
14	ATP synthase subunit gamma, mitochondrial precursor [Bos taurus]	NP_001068604.1	33,001.7	1	2	2	2	6.36e-05	0.0705	298
14	tryptophan--tRNA ligase, cytoplasmic [Bos taurus]	NP_776643.1	53,730.8	1	5	5	5	0.000159	0.156	475
14	60S ribosomal protein L3 [Bos taurus]	NP_777140.1	46,024.4	1	13	28	31	0.000986	0.385	403
14	rho-associated protein kinase 2 [Bos taurus]	NP_776877.1,XP_024854091.1,XP_024854092.1,XP_024854093.1,XP_024854094.1,XP_024854095.1	160,805.5	1	3	3	4	0.000127	0.0317	1388
14	unconventional myosin-VI isoform X2 [Bos taurus]	XP_005210733.1,XP_024852513.1	148,589.4	1	86	174	204	0.00649	0.621	1286
14	putative helicase MOV-10 [Bos taurus]	NP_001069307.1	113,889.0	1	22	28	28	0.00089	0.298	1003
14	elongation factor 2 [Bos taurus]	NP_001068589.1	95,370.2	1	42	64	71	0.00226	0.61	858
14	TA_TaC12_006770.t1|allStrains2224|TA06960	TA_TaC12_006770.t1|allStrains2224|TA06960	186,709.7	1	14	17	18	0.000572	0.124	1628
14	nuclear pore complex protein Nup214 isoform X1 [Bos taurus]	XP_005213475.2,XP_010808798.1	213,333.2	1	38	45	46	0.00146	0.311	2089
14	annexin A2 [Bos taurus]	NP_777141.1,XP_024853052.1	38,614.0	1	20	32	32	0.00102	0.54	339
14	neuroblast differentiation-associated protein AHNAK isoform X1 [Bos taurus]	XP_024843434.1,XP_024843435.1,XP_024843436.1,XP_024843437.1,XP_024843438.1,XP_024843439.1,XP_024843440.1,XP_024843441.1	614,652.6	1	272	480	536	0.017	0.527	5768
14	spectrin alpha chain, non-erythrocytic 1 isoform X4 [Bos taurus]	XP_024854799.1,XP_024854811.1	284,846.6	1	73	88	89	0.00283	0.39	2473
14	ras-related protein Rab-1A isoform X1 [Bos taurus]	XP_005212926.1	22,678.5	1	3	4	9	0.000286	0.429	205
14	heterogeneous nuclear ribonucleoprotein U isoform X2 [Bos taurus]	XP_024832164.1	88,848.4	1	7	10	10	0.000318	0.153	806
14	talin-1 [Bos taurus]	NP_001192357.2,XP_005210183.2,XP_010806255.2,XP_024851763.1	269,844.9	1	98	158	163	0.00518	0.545	2541
14	DCC-interacting protein 13-alpha [Bos taurus]	NP_001092473.1	79,539.9	1	11	11	11	0.00035	0.24	708
14	ras GTPase-activating-like protein IQGAP1 [Bos taurus]	XP_024838093.1	189,231.0	1	55	81	83	0.00264	0.453	1657
14	heat shock cognate 71 kDa protein [Bos taurus]	NP_776770.2	71,272.2	1	23	60	91	0.00289	0.486	650
14	TA_TaC12_012020.t1|allStrains1375|TA15750	TA_TaC12_012020.t1|allStrains1375|TA15750	48,583.5	1	17	33	80	0.00254	0.477	437
14	heat shock 70 kDa protein 1B [Bos taurus]	NP_976067.3	70,260.3	1	5	7	21	0.000668	0.231	641
14	40S ribosomal protein S4 [Bos taurus]	NP_001075891.1,XP_005223366.1	29,597.2	0.999	0	0	15	0.000477	0.414	263
14	CCR4-NOT transcription complex subunit 1 [Bos taurus]	NP_001192968.1,XP_005218723.1,XP_024834138.1,XP_024834139.1	266,880.6	1	9	10	10	0.000318	0.0535	2376
14	unconventional myosin-Ic isoform X1 [Bos taurus]	XP_005220121.1	119,872.1	1	40	51	52	0.00165	0.428	1044
14	lymphoid-specific helicase isoform X1 [Bos taurus]	XP_024841685.1	97,002.2	1	12	13	13	0.000413	0.179	837
14	elongation factor 1-alpha 1 [Bos taurus]	NP_776960.1	50,141.2	1	18	41	71	0.00226	0.641	462
14	dedicator of cytokinesis protein 10 isoform X7 [Bos taurus]	XP_024832502.1	249,840.9	1	12	12	12	0.000382	0.0778	2186
14	poly [ADP-ribose] polymerase 1 isoform X1 [Bos taurus]	XP_005216853.1	113,070.8	1	10	10	10	0.000318	0.142	1013
14	F-actin-capping protein subunit beta [Bos taurus]	NP_788821.1,XP_024855040.1	33,742.2	1	17	30	34	0.00108	0.492	301
14	eukaryotic translation initiation factor 3 subunit A [Bos taurus]	NP_001193243.1	166,054.2	1	5	7	7	0.000223	0.0509	1376
14	E3 SUMO-protein ligase RanBP2 [Bos taurus]	NP_777017.1,XP_005212760.1,XP_010808305.1	336,780.2	1	11	11	11	0.00035	0.0524	3035
14	eIF-2-alpha kinase activator GCN1 isoform X1 [Bos taurus]	XP_002694568.2	292,498.2	1	10	10	10	0.000318	0.0539	2671
14	unconventional myosin-Ig isoform X1 [Bos taurus]	XP_005205671.1	115,907.8	1	38	56	57	0.00181	0.469	1013
14	poly(rC)-binding protein 2 isoform X26 [Bos taurus]	XP_010803180.1,XP_010803181.1,XP_024847837.1,XP_024847838.1	38,222.5	1	1	1	16	0.000509	0.475	362
14	poly(rC)-binding protein 2 isoform X39 [Bos taurus]	XP_010803190.1,XP_024847844.1	33,497.3	0.974	0	0	15	0.000477	0.396	318
14	60S ribosomal protein L7 [Bos taurus]	NP_001014928.1	29,170.8	1	11	13	13	0.000413	0.399	248
14	glyceraldehyde-3-phosphate dehydrogenase [Bos taurus]	NP_001029206.1	35,868.0	1	12	25	30	0.000954	0.643	333
14	60S ribosomal protein L8 [Bos taurus]	NP_001029797.1,XP_005215277.1	28,024.8	1	8	11	11	0.00035	0.397	257
14	myosin-10 [Bos taurus]	NP_777259.1	229,105.4	1	102	169	306	0.00973	0.588	1976
14	CAD protein [Bos taurus]	NP_001178322.1	243,036.7	1	17	17	17	0.000541	0.125	2225
14	clathrin heavy chain 1 isoform X2 [Bos taurus]	XP_024835331.1,XP_024835332.1	189,377.5	1	24	25	25	0.000795	0.217	1652
14	C-terminal-binding protein 1 isoform X1 [Bos taurus]	XP_024849526.1,XP_024849528.1,XP_024849529.1,XP_024849530.1,XP_024849532.1,XP_024849533.1	47,600.2	1	6	6	8	0.000254	0.24	441
14	TA_TaC12_033280.t1|allStrains1068|TA08425	TA_TaC12_033280.t1|allStrains1068|TA08425	101,027.5	1	17	20	20	0.000636	0.277	888
14	voltage-dependent anion-selective channel protein 2 [Bos taurus]	NP_776911.2,XP_024842295.1	31,620.5	1	11	17	22	0.0007	0.507	294
14	TA_TaC12_012260.t1|allStrains213|TA15580	TA_TaC12_012260.t1|allStrains213|TA15580	212,440.1	1	8	8	9	0.000286	0.0744	1924
14	acyl-protein thioesterase 2 [Bos taurus]	NP_001073831.1,XP_024834260.1	24,767.3	1	7	18	20	0.000636	0.416	231
14	stromal interaction molecule 1 precursor [Bos taurus]	NP_001030486.1,XP_024831157.1	77,152.4	1	40	117	159	0.00506	0.57	683
14	sp|TRYP_PIG|	sp|TRYP_PIG|	24,409.3	1	6	22	33	0.00105	0.251	231
14	ATP-dependent RNA helicase DDX3X [Bos taurus]	NP_001179891.1,XP_005228343.1,XP_024843625.1	73,130.6	1	15	18	19	0.000604	0.321	661
14	fatty acid synthase isoform X1 [Bos taurus]	XP_005221054.2	274,411.6	1	95	172	184	0.00585	0.582	2515
14	60S ribosomal protein L7a [Bos taurus]	NP_001035610.1	30,026.4	1	10	13	13	0.000413	0.402	266
14	elongation factor Tu, mitochondrial precursor [Bos taurus]	NP_776632.1	49,399.2	1	15	19	19	0.000604	0.436	452
14	receptor of activated protein C kinase 1 [Bos taurus]	NP_786996.1	35,077.0	1	14	22	23	0.000731	0.707	317
14	nuclear pore complex protein Nup205 [Bos taurus]	NP_001124403.1	227,612.5	0.999	1	1	1	3.18e-05	0.00746	2012
14	E3 ubiquitin-protein ligase RNF213 isoform X2 [Bos taurus]	XP_002696190.2,XP_005221175.1,XP_015314428.1	588,919.7	1	11	11	11	0.00035	0.0284	5179
14	methylcrotonoyl-CoA carboxylase subunit alpha, mitochondrial [Bos taurus]	NP_001192687.1	80,484.0	1	37	90	99	0.00315	0.575	725
14	quinone oxidoreductase-like protein 2 [Bos taurus]	XP_015330701.2	48,486.2	1	3	3	3	9.54e-05	0.128	453
14	fascin [Bos taurus]	NP_001030217.1	54,786.0	1	23	32	36	0.00114	0.564	493
14	C-1-tetrahydrofolate synthase, cytoplasmic [Bos taurus]	NP_001076946.1	101,179.2	1	29	34	36	0.00114	0.429	935
14	ubiquitin-associated protein 2-like [Bos taurus]	NP_001096577.1	103,906.0	1	2	3	51	0.00162	0.45	983
14	14-3-3 protein epsilon [Bos taurus]	NP_776916.1	29,175.0	1	11	15	19	0.000604	0.553	255
14	stress-70 protein, mitochondrial precursor [Bos taurus]	NP_001029696.1	73,742.4	1	26	49	57	0.00181	0.487	679
14	60S ribosomal protein L6 [Bos taurus]	NP_001026926.1,XP_005217842.1,XP_005217843.1,XP_024832929.1,XP_024832930.1,XP_024832931.1,XP_024832932.1,XP_024832933.1,XP_024832934.1,XP_024832935.1,XP_024832936.1	32,690.9	1	8	10	11	0.00035	0.334	287
14	dedicator of cytokinesis protein 8 [Bos taurus]	NP_001178461.2,XP_010806152.1,XP_024851193.1	238,409.5	1	17	18	19	0.000604	0.112	2098
14	nuclear pore complex protein Nup98-Nup96 isoform X2 [Bos taurus]	XP_002693474.3,XP_005216265.1,XP_005216266.1	195,874.3	1	16	17	17	0.000541	0.131	1799
14	pre-mRNA-splicing factor ATP-dependent RNA helicase DHX15 [Bos taurus]	NP_001091487.1	90,935.2	1	8	8	8	0.000254	0.155	795
14	coatomer subunit alpha [Bos taurus]	NP_001099115.1	138,348.4	1	12	12	12	0.000382	0.118	1224
[truncated: 5,516 more rows]

## Sheet: Protein Report Rep 2
Rep 2 TAC12_ProtID_report1
Database Set: 1 Database
Database Name: the Bos_taurus_Refseq_002263795.1_ARS-UCD1.2_20190510.fasta; cRAP_20150130.fasta; Theileria_annulata_TAC12_proteins_Marc_vs3_20200730 database
Taxonomy: All Entries
Number of Proteins: 67600
Search Engine Set: 1 Search Engine
Search Engine: Mascot
Version: 2.6.2
Samples: All Samples
Fragment Tolerance: 0.060 Da (Monoisotopic)
Parent Tolerance: 10.0 PPM (Monoisotopic)
Fixed Modifications: +14 on O (O+14)
Variable Modifications: +1 on NQ (Deamidated), +16 on M (Oxidation), +57 on C (Carbamidomethyl)
Database: the Bos_taurus_Refseq_002263795.1_ARS-UCD1.2_20190510.fasta; cRAP_20150130.fasta; Theileria_annulata_TAC12_proteins_Marc_vs3_20200730 database (unknown version, 67600 entries)
Digestion Enzyme: Trypsin
Max Missed Cleavages: 2
Probability Model:
45336 (NES +biotin): Peptide Prophet with Delta Mass Correction [+2 and below,+3,+4,+5 and above]
45337 (NES -biotin): Peptide Prophet with Delta Mass Correction [+2 and below,+3,+4,+5 and above]
45338 (NLS +biotin): Peptide Prophet with Delta Mass Correction [+2 and below,+3,+4,+5 and above]
45339 (NLS -biotin): Peptide Prophet with Delta Mass Correction [+2 and below,+3,+4,+5 and above]
Scaffold: Version: Scaffold_5.1.0
Modification Metadata Set: 2334 modifications
Comment:
Protein Grouping Strategy: Experiment-wide grouping with protein cluster analysis
Peptide Thresholds: 80.0% minimum
Protein Thresholds: 99.0% minimum and 1 peptide minimum
Peptide FDR: 0.0% (Decoy)
Protein FDR: 0.2% (Decoy)
Biological sample name	Protein name	Protein accession numbers	Protein molecular weight (Da)	Protein identification probability	Exclusive unique peptide count	Exclusive unique spectrum count	Total spectrum count	Percentage of total spectra	Percentage sequence coverage	Length
45336	src substrate cortactin [Bos taurus]	NP_001068755.1,XP_005227374.1,XP_005227375.1,XP_024842803.1	60,264.8	1	8	8	8	0.00018	0.206	538
45336	beta-adrenergic receptor kinase 1 [Bos taurus]	NP_777135.1	79,649.6	1	8	9	12	0.00027	0.224	689
45336	TBC1 domain family member 17 [Bos taurus]	NP_001095482.1	73,121.0	1	2	3	3	6.76e-05	0.0721	652
45336	55 kDa erythrocyte membrane protein [Bos taurus]	NP_001068952.1	52,184.8	1	6	6	7	0.000158	0.264	466
45336	rhophilin-2 [Bos taurus]	NP_001076939.1	77,106.9	1	2	2	2	4.5e-05	0.0452	686
45336	arf-GAP with Rho-GAP domain, ANK repeat and PH domain-containing protein 1 isoform X1 [Bos taurus]	XP_015330260.2,XP_024831632.1,XP_024831633.1,XP_024831634.1,XP_024831635.1	162,776.6	1	15	15	16	0.00036	0.146	1455
45336	ferritin light chain [Bos taurus]	NP_777217.1,XP_003587783.2	19,988.4	1	6	9	9	0.000203	0.526	175
45336	nuclear pore complex protein Nup155 [Bos taurus]	NP_001179036.1	155,187.8	1	4	4	4	9.01e-05	0.0503	1391
45336	gamma-taxilin [Bos taurus]	XP_002700433.1	58,606.1	1	2	2	2	4.5e-05	0.041	512
45336	structural maintenance of chromosomes protein 3 [Bos taurus]	NP_776720.1	142,029.2	1	3	3	3	6.76e-05	0.0394	1218
45336	phosphatidylinositol 3-kinase regulatory subunit alpha [Bos taurus]	NP_777000.1,XP_005221493.1,XP_024836981.1	83,500.1	1	3	3	3	6.76e-05	0.0649	724
45336	eukaryotic translation initiation factor 2 subunit 1 [Bos taurus]	NP_787007.1,XP_005211998.1	36,108.7	1	6	6	6	0.000135	0.289	315
45336	kinetochore-associated protein 1 [Bos taurus]	NP_001179020.2,XP_005217817.1,XP_010812191.1,XP_024832857.1,XP_024832858.1	250,677.9	1	17	18	18	0.000405	0.104	2204
45336	ras GTPase-activating protein-binding protein 2 [Bos taurus]	NP_001039920.1,XP_015327172.1,XP_024849130.1,XP_024849131.1,XP_024849132.1,XP_024849133.1	50,680.7	1	6	7	9	0.000203	0.234	449
45336	AP-2 complex subunit beta [Bos taurus]	NP_001068593.1,XP_024835389.1,XP_024835390.1,XP_024835391.1,XP_024835392.1,XP_024835393.1,XP_024835394.1	105,708.6	1	3	3	8	0.00018	0.0883	951
45336	26S proteasome regulatory subunit 6A [Bos taurus]	NP_001179113.2	49,318.2	1	3	3	3	6.76e-05	0.105	440
45336	cas scaffolding protein family member 4 isoform X1 [Bos taurus]	XP_024856934.1,XP_024856935.1	90,108.8	1	5	5	5	0.000113	0.0641	811
45336	tubulin beta-2B chain [Bos taurus]	NP_001003900.1	49,937.1	0.988	0	0	80	0.0018	0.697	445
45336	EF-hand domain-containing protein D2 [Bos taurus]	NP_001096715.1	26,919.6	1	8	9	9	0.000203	0.36	242
45336	phosphoinositide 3-kinase regulatory subunit 4 [Bos taurus]	NP_001093784.1,XP_005202187.1,XP_024856764.1,XP_024856833.1	152,798.0	1	10	10	10	0.000225	0.112	1358
45336	basic leucine zipper and W2 domain-containing protein 1 [Bos taurus]	NP_001193542.1	48,044.7	0.998	1	1	2	4.5e-05	0.0453	419
45336	serine/threonine-protein phosphatase PP1-beta catalytic subunit [Bos taurus]	NP_001029825.1,XP_024854749.1,XP_024854751.1,XP_024854752.1,XP_024854753.1,XP_024854754.1	37,188.3	1	6	6	23	0.000518	0.618	327
45336	40S ribosomal protein S25 [Bos taurus]	NP_001020486.1	13,743.0	1	3	3	3	6.76e-05	0.224	125
45336	rho guanine nucleotide exchange factor 7 isoform X3 [Bos taurus]	XP_005214064.1,XP_015329425.1	87,877.3	1	22	31	33	0.000743	0.394	780
45336	actin-related protein 2/3 complex subunit 1B [Bos taurus]	NP_001014844.1,XP_024840437.1	40,975.5	1	5	5	5	0.000113	0.196	372
45336	TA_TaC12_031890.t1|allStrains1894|TA07650	TA_TaC12_031890.t1|allStrains1894|TA07650	36,504.6	1	3	3	3	6.76e-05	0.187	332
45336	zinc finger CCCH domain-containing protein 7A [Bos taurus]	NP_001098900.1,XP_024840785.1	110,334.7	1	7	7	7	0.000158	0.111	972
45336	unconventional myosin-Id [Bos taurus]	NP_001069306.1	115,942.4	1	26	35	36	0.000811	0.367	1006
45336	disks large homolog 1 isoform X1 [Bos taurus]	XP_024850712.1,XP_024850716.1,XP_024850723.1,XP_024850732.1,XP_024850741.1,XP_024850746.1,XP_024850754.1,XP_024850760.1	103,418.8	0.999	1	1	1	2.25e-05	0.00971	927
45336	solute carrier family 2, facilitated glucose transporter member 1 [Bos taurus]	NP_777027.1	54,133.2	1	2	3	3	6.76e-05	0.0366	492
45336	methylthioribose-1-phosphate isomerase [Bos taurus]	NP_001039852.1	37,826.1	0.998	1	1	1	2.25e-05	0.0698	358
45336	apoptosis-inducing factor 1, mitochondrial isoform X1 [Bos taurus]	XP_005227555.1	66,225.4	1	10	11	11	0.000248	0.227	609
45336	anamorsin isoform X1 [Bos taurus]	XP_005218739.1,XP_024834165.1	33,276.8	1	1	1	9	0.000203	0.383	311
45336	cap-specific mRNA (nucleoside-2'-O-)-methyltransferase 1 [Bos taurus]	NP_001075899.1,XP_024839265.1	95,144.8	1	3	3	3	6.76e-05	0.0563	835
45336	protein transport protein Sec24C [Bos taurus]	NP_001192584.1	117,987.5	1	14	15	15	0.000338	0.194	1094
45336	stromal interaction molecule 2 isoform X4 [Bos taurus]	XP_024849296.1	80,850.8	1	18	32	35	0.000788	0.377	710
45336	RING finger protein 121 isoform X1 [Bos taurus]	XP_005216259.1	37,910.7	1	2	6	6	0.000135	0.0917	327
45336	unconventional myosin-Va isoform X1 [Bos taurus]	XP_005211933.1,XP_024853796.1	218,354.6	1	3	3	66	0.00149	0.366	1880
45336	S-adenosylhomocysteine hydrolase-like protein 1 [Bos taurus]	NP_001094522.2	58,951.5	1	8	9	16	0.00036	0.375	530
45336	protein CDV3 homolog isoform X1 [Bos taurus]	XP_005202000.2	27,444.5	1	4	4	4	9.01e-05	0.409	257
45336	probable helicase with zinc finger domain isoform X3 [Bos taurus]	XP_024836908.1	202,605.7	1	3	3	3	6.76e-05	0.026	1809
45336	centrosomal protein of 55 kDa [Bos taurus]	NP_001192690.1,XP_010818184.1,XP_024841354.1	54,334.9	1	8	8	8	0.00018	0.229	463
45336	DEP domain-containing protein 7 [Bos taurus]	NP_001179659.2	58,804.4	1	15	17	18	0.000405	0.358	511
45336	MICOS complex subunit MIC60 isoform X3 [Bos taurus]	XP_005212823.1	82,973.5	1	1	3	58	0.00131	0.512	748
45336	protein EFR3 homolog A [Bos taurus]	NP_001069515.1	75,652.7	0.999	1	1	1	2.25e-05	0.0194	669
45336	TBC1 domain family member 2A [Bos taurus]	NP_001095451.1	105,047.3	1	34	47	47	0.00106	0.43	925
45336	receptor-interacting serine/threonine-protein kinase 3 isoform X1 [Bos taurus]	XP_005211338.1	54,347.2	1	4	4	4	9.01e-05	0.161	504
45336	elongation factor 1-alpha 1 [Bos taurus]	NP_776960.1	50,141.2	1	17	41	74	0.00167	0.61	462
45336	supervillin [Bos taurus]	NP_776615.1,XP_024856035.1,XP_024856047.1,XP_024856059.1,XP_024856060.1,XP_024856061.1	200,628.7	1	5	5	5	0.000113	0.0301	1792
45336	protein 4.1 [Bos taurus]	NP_776736.1,XP_024854406.1,XP_024854414.1,XP_024854467.1	69,258.8	1	7	10	10	0.000225	0.177	617
45336	acidic leucine-rich nuclear phosphoprotein 32 family member B [Bos taurus]	NP_001030246.1,XP_024851341.1,XP_024851342.1,XP_024851343.1,XP_024851344.1	29,872.6	1	2	2	3	6.76e-05	0.165	261
45336	syntaxin-binding protein 2 [Bos taurus]	NP_001039673.1,XP_010805126.1	66,385.6	1	2	2	2	4.5e-05	0.0506	593
45336	translation initiation factor eIF-2B subunit alpha [Bos taurus]	NP_001069211.1,XP_024832996.1	33,871.2	0.999	1	1	1	2.25e-05	0.0361	305
45336	60S ribosomal protein L4 [Bos taurus]	NP_001014894.1	47,413.7	1	18	28	32	0.000721	0.41	422
45336	ataxin-2 isoform X2 [Bos taurus]	XP_002694546.1,XP_015331003.1,XP_024833485.1,XP_024833488.1	137,673.0	1	2	2	2	4.5e-05	0.0224	1294
45336	ATP synthase F(0) complex subunit B1, mitochondrial precursor [Bos taurus]	NP_001033590.1	28,822.0	1	2	2	2	4.5e-05	0.0625	256
45336	spindle and kinetochore-associated protein 1 [Bos taurus]	NP_001068795.2,XP_005224192.1,XP_005224193.1,XP_024839971.1	29,428.5	1	3	3	3	6.76e-05	0.165	254
45336	leucine-rich repeat flightless-interacting protein 1 isoform X41 [Bos taurus]	XP_024845496.1,XP_024845501.1	88,485.7	1	40	65	68	0.00153	0.741	816
45336	tubulin beta-3 chain [Bos taurus]	NP_001070595.1	50,432.7	1	4	4	50	0.00113	0.5	450
45336	guanine nucleotide-binding protein G(I)/G(S)/G(T) subunit beta-1 [Bos taurus]	NP_786971.2,XP_005217074.1	37,377.5	1	2	2	5	0.000113	0.156	340
45336	40S ribosomal protein S30 [Bos taurus]	NP_777156.1,XP_024842756.1	14,385.5	1	3	3	3	6.76e-05	0.0902	133
45336	jupiter microtubule associated homolog 2 [Bos taurus]	NP_001075015.1	19,069.4	1	0	0	5	0.000113	0.368	182
45336	sorting nexin-2 isoform X1 [Bos taurus]	XP_024849833.1	51,972.5	1	3	3	3	6.76e-05	0.0817	465
45336	poly(rC)-binding protein 1 [Bos taurus]	NP_001015565.1	37,498.2	1	10	23	29	0.000653	0.697	356
45336	R3H domain-containing protein 1 isoform X4 [Bos taurus]	XP_010800408.2,XP_010800412.2,XP_024836629.1,XP_024836637.1,XP_024836641.1,XP_024836654.1,XP_024836658.1,XP_024836663.1,XP_024836666.1,XP_024836674.1,XP_024836676.1,XP_024836688.1	120,523.9	1	5	5	5	0.000113	0.0965	1098
45336	transforming protein RhoA precursor [Bos taurus]	NP_788818.1	21,768.4	1	2	2	2	4.5e-05	0.166	193
45336	STAM-binding protein [Bos taurus]	NP_001069439.1,XP_005212534.1,XP_005212535.1,XP_005212536.1	48,068.3	1	3	3	3	6.76e-05	0.106	423
45336	cytoskeleton-associated protein 5 [Bos taurus]	NP_001178292.1,XP_005216520.1,XP_010811137.1	225,127.6	1	47	54	55	0.00124	0.299	2032
45336	HAUS augmin-like complex subunit 3 isoform X1 [Bos taurus]	XP_015327213.1	69,378.8	1	1	1	6	0.000135	0.14	608
45336	40S ribosomal protein S16 [Bos taurus]	NP_001028796.1	16,445.9	1	8	16	16	0.00036	0.521	146
45336	alpha-adducin [Bos taurus]	NP_001192928.1,XP_005208289.1,XP_005208292.1,XP_005208293.1,XP_010804626.1,XP_024848870.1,XP_024848875.1	84,021.3	0.998	0	0	11	0.000248	0.182	769
45336	trafficking protein particle complex subunit 8 isoform X1 [Bos taurus]	XP_024840200.1,XP_024840201.1,XP_024840202.1	160,772.2	1	4	4	4	9.01e-05	0.0383	1435
45336	DNA polymerase delta catalytic subunit [Bos taurus]	NP_776852.1	123,711.9	0.999	2	2	2	4.5e-05	0.0154	1106
45336	40S ribosomal protein S9 [Bos taurus]	NP_001094622.1,XP_024834134.1	22,592.5	1	13	14	14	0.000315	0.418	194
45336	peroxisomal membrane protein PEX14 isoform X2 [Bos taurus]	XP_005217008.1,XP_005217009.1,XP_015330576.1	41,047.3	1	2	2	2	4.5e-05	0.0989	374
45336	lanC-like protein 2 [Bos taurus]	NP_001095726.1	49,167.5	1	3	3	3	6.76e-05	0.118	433
45336	formin-binding protein 1-like isoform X2 [Bos taurus]	XP_002686273.3,XP_010801633.1	64,002.8	1	22	31	34	0.000766	0.534	551
45336	proto-oncogene c-Rel [Bos taurus]	NP_001179899.1	65,411.7	1	9	12	12	0.00027	0.206	591
45336	serine beta-lactamase-like protein LACTB, mitochondrial precursor [Bos taurus]	NP_001092603.1	61,654.4	1	6	7	7	0.000158	0.167	556
45336	dnaJ homolog subfamily C member 13 isoform X1 [Bos taurus]	XP_005201997.2	254,421.0	1	50	59	59	0.00133	0.317	2243
45336	40S ribosomal protein S4 [Bos taurus]	NP_001075891.1,XP_005223366.1	29,597.2	1	1	1	22	0.000495	0.551	263
45336	WD repeat-containing protein 62 isoform X1 [Bos taurus]	XP_002694993.1,XP_015313592.1	166,849.4	1	23	27	27	0.000608	0.22	1516
45336	prohibitin [Bos taurus]	NP_001029744.1,XP_005220626.1	29,804.6	1	3	3	3	6.76e-05	0.129	272
45336	LIM domain and actin-binding protein 1 [Bos taurus]	NP_001179683.1,XP_005206382.1	84,965.8	1	1	1	6	0.000135	0.126	762
45336	nucleoporin Nup43 [Bos taurus]	NP_001096566.1	42,090.2	1	2	2	2	4.5e-05	0.0711	380
45336	nuclear RNA export factor 3 isoform X2 [Bos taurus]	XP_024844896.1	39,508.1	1	2	2	7	0.000158	0.207	347
45336	60S ribosomal protein L3 [Bos taurus]	NP_777140.1	46,024.4	1	14	35	37	0.000833	0.352	403
45336	methylcrotonoyl-CoA carboxylase beta chain, mitochondrial [Bos taurus]	XP_010815008.1	61,151.5	1	25	40	42	0.000946	0.497	563
45336	methyltransferase-like protein 13 isoform X1 [Bos taurus]	XP_024832132.1	68,743.2	1	5	5	5	0.000113	0.14	613
45336	GMP synthase [glutamine-hydrolyzing] [Bos taurus]	NP_001193365.1,XP_024835554.1,XP_024835606.1,XP_024835638.1	79,136.1	1	3	3	3	6.76e-05	0.083	714
45336	leucine-rich repeat-containing protein 40 [Bos taurus]	NP_001096732.2,XP_005204517.1	68,194.5	1	4	4	4	9.01e-05	0.12	602
45336	protein phosphatase 1 regulatory subunit 12C isoform X5 [Bos taurus]	XP_024835153.1	82,777.7	1	8	9	9	0.000203	0.153	767
45336	talin-1 [Bos taurus]	NP_001192357.2,XP_005210183.2,XP_010806255.2,XP_024851763.1	269,844.9	1	91	132	135	0.00304	0.529	2541
45336	scaffold attachment factor B1 isoform X1 [Bos taurus]	XP_024850276.1,XP_024850277.1,XP_024850278.1	180,452.6	0.996	0	0	6	0.000135	0.0705	1602
45336	ubiquitin-associated protein 2-like isoform X19 [Bos taurus]	XP_010801167.1	107,259.9	1	1	1	49	0.0011	0.493	1014
45336	60S ribosomal protein L17 [Bos taurus]	NP_001029631.1,XP_024840017.1	21,397.5	1	8	17	20	0.00045	0.424	184
45336	myosin phosphatase Rho-interacting protein isoform X10 [Bos taurus]	XP_024836028.1	128,585.3	1	2	2	87	0.00196	0.51	1137
45336	eukaryotic peptide chain release factor subunit 1 [Bos taurus]	NP_001069722.1,XP_005209480.1	49,032.6	1	13	14	14	0.000315	0.364	437
45336	T-complex protein 1 subunit eta [Bos taurus]	NP_001039636.1	59,444.0	1	25	44	44	0.000991	0.63	543
45336	core histone macro-H2A.1 [Bos taurus]	NP_001039805.1,XP_005209433.1,XP_005209434.1,XP_005209435.1,XP_005209436.1,XP_024850109.1	39,534.8	1	4	4	4	9.01e-05	0.17	371
45336	baculoviral IAP repeat-containing protein 6 isoform X1 [Bos taurus]	XP_024854609.1,XP_024854610.1,XP_024854612.1,XP_024854614.1,XP_024854615.1	533,093.4	1	85	103	106	0.00239	0.301	4888
45336	Hermansky-Pudlak syndrome 5 protein [Bos taurus]	NP_001193065.1,XP_005226802.1,XP_010819173.1,XP_015316651.1,XP_024842825.1,XP_024842826.1,XP_024842827.1	127,616.2	1	4	4	4	9.01e-05	0.0442	1130
45336	TA_TaC12_034550.t1|allStrains1640|TA11040	TA_TaC12_034550.t1|allStrains1640|TA11040	73,716.4	1	6	7	7	0.000158	0.114	635
45336	exosome complex component RRP43 [Bos taurus]	NP_001073074.1	29,990.6	0.999	1	1	1	2.25e-05	0.0688	276
45336	clathrin heavy chain 1 [Bos taurus]	NP_776448.1,XP_024835330.1,XP_024835331.1,XP_024835332.1	191,592.9	1	13	13	13	0.000293	0.13	1675
45336	oral-facial-digital syndrome 1 protein [Bos taurus]	NP_001179566.2,XP_005228500.1,XP_005228502.1,XP_005228503.1,XP_024843842.1,XP_024843843.1,XP_024843844.1	115,755.2	1	2	2	2	4.5e-05	0.0219	1003
45336	treacle protein isoform X1 [Bos taurus]	XP_002689339.2,XP_010805819.1	149,526.9	1	4	4	4	9.01e-05	0.0528	1458
45336	TA_TaC12_019030.t1|allStrains631|TA11570	TA_TaC12_019030.t1|allStrains631|TA11570	33,587.0	0.999	1	1	2	4.5e-05	0.0698	302
45336	N-terminal kinase-like protein isoform X1 [Bos taurus]	XP_005227135.1	89,107.5	1	12	12	12	0.00027	0.256	806
45336	importin subunit alpha-1 [Bos taurus]	NP_001029621.1	57,926.8	1	3	3	3	6.76e-05	0.0907	529
45336	kinesin-like protein KIFC1 [Bos taurus]	NP_001095406.1,XP_015315209.2,XP_024839291.1,XP_024839292.1,XP_024839293.1,XP_024839294.1,XP_024839295.1	73,534.7	1	3	3	3	6.76e-05	0.091	670
45336	centrosomal protein of 170 kDa [Bos taurus]	NP_001030454.2,XP_024832049.1	175,206.7	1	17	20	21	0.000473	0.172	1585
45336	tubulin alpha-1C chain-like [Bos taurus]	XP_024838025.1	49,845.1	1	3	4	73	0.00164	0.811	449
45336	receptor-interacting serine/threonine-protein kinase 1 [Bos taurus]	NP_001030184.1,XP_005223900.1,XP_005223901.1,XP_024839191.1,XP_024839192.1,XP_024839193.1	75,204.9	1	15	16	16	0.00036	0.373	665
45336	NEDD8 ultimate buster 1 isoform X1 [Bos taurus]	XP_005205884.1	73,205.8	1	5	5	5	0.000113	0.094	638
45336	uncharacterized protein LOC112443502 isoform X1 [Bos taurus]	XP_024839086.1,XP_024839091.1	134,402.6	1	5	5	5	0.000113	0.0532	1202
45336	glycogen phosphorylase, liver form [Bos taurus]	NP_001068671.1,XP_005211715.1,XP_024853105.1	97,460.1	1	8	8	9	0.000203	0.157	851
45336	filamin-binding LIM protein 1 [Bos taurus]	NP_001070423.1,XP_005217192.1,XP_005217193.1,XP_005217194.1,XP_024832294.1,XP_024832295.1	41,496.0	1	2	2	2	4.5e-05	0.0714	378
45336	mitotic checkpoint serine/threonine-protein kinase BUB1 [Bos taurus]	NP_001095481.1	121,180.7	1	1	1	30	0.000676	0.324	1078
45336	raftlin isoform X1 [Bos taurus]	XP_024852958.1,XP_024852959.1,XP_024852961.1	61,083.9	1	6	6	6	0.000135	0.179	564
45336	beta-actin-like protein 2 isoform X1 [Bos taurus]	XP_010815069.1	41,872.8	1	1	1	398	0.00896	0.372	376
45336	tuberin isoform X4 [Bos taurus]	XP_010817500.3,XP_015315737.2,XP_015315738.2,XP_015315741.2,XP_015315742.2,XP_024841203.1,XP_024841206.1	201,237.0	1	3	3	3	6.76e-05	0.0309	1814
45336	stromal membrane-associated protein 1 isoform X1 [Bos taurus]	XP_002690054.1,XP_005210698.1,XP_005210699.1,XP_010806641.1	49,825.4	1	4	4	4	9.01e-05	0.11	471
45336	AP-1 complex subunit mu-1 [Bos taurus]	NP_001039349.2	48,587.8	1	3	4	4	9.01e-05	0.116	423
45336	ATP-dependent 6-phosphofructokinase, liver type [Bos taurus]	NP_001073713.1	85,292.3	1	4	4	4	9.01e-05	0.104	780
45336	dnaJ homolog subfamily C member 7 [Bos taurus]	NP_001192905.1	56,355.7	1	2	2	2	4.5e-05	0.0587	494
45336	[F-actin]-monooxygenase MICAL1 [Bos taurus]	NP_001075051.1,XP_024852247.1,XP_024852248.1,XP_024852249.1	118,682.9	1	2	2	2	4.5e-05	0.029	1070
45336	elongator complex protein 5 [Bos taurus]	XP_024836913.1	40,103.4	1	5	5	5	0.000113	0.262	370
45336	cyclin-dependent kinase 1 isoform X1 [Bos taurus]	XP_005226354.1,XP_005226356.1	34,027.2	1	5	8	10	0.000225	0.263	297
45336	cyclin-G-associated kinase [Bos taurus]	NP_001039549.1,XP_005208340.2,XP_010804660.2,XP_024848919.1,XP_024848920.1,XP_024848921.1	138,050.6	1	3	3	3	6.76e-05	0.0323	1268
45336	endophilin-A2 [Bos taurus]	NP_001039595.1	41,456.2	1	3	3	3	6.76e-05	0.101	368
45336	tubulin-specific chaperone E [Bos taurus]	NP_001033121.1,XP_005226263.1,XP_015316413.1	59,328.3	1	7	8	8	0.00018	0.161	528
45336	transcription initiation factor TFIID subunit 7 [Bos taurus]	NP_001039493.1	40,268.8	0.998	1	1	1	2.25e-05	0.0516	349
45336	centrosomal protein of 78 kDa isoform X2 [Bos taurus]	XP_005210109.1	87,848.3	0.999	1	1	1	2.25e-05	0.0177	790
45336	microtubule-associated protein 4 isoform X12 [Bos taurus]	XP_010815961.1,XP_024838143.1	114,562.3	1	2	3	60	0.00135	0.55	1098
45336	T-complex protein 1 subunit alpha isoform X1 [Bos taurus]	XP_024852291.1	57,891.3	1	1	2	39	0.000878	0.536	534
45336	TA_TaC12_011720.t1|allStrains2305|TA15940	TA_TaC12_011720.t1|allStrains2305|TA15940	60,849.1	1	2	2	2	4.5e-05	0.0529	549
45336	eukaryotic translation initiation factor 5A-1 [Bos taurus]	NP_001003658.1,XP_015314098.1,XP_024835467.1,XP_024835468.1,XP_024835469.1,XP_024835470.1	16,832.7	1	5	6	7	0.000158	0.474	154
45336	phospholipid hydroperoxide glutathione peroxidase isoform B [Bos taurus]	NP_001333359.1,NP_001333360.1,NP_777195.1	27,251.7	1	2	2	2	4.5e-05	0.108	240
45336	utrophin [Bos taurus]	NP_001265490.1,XP_005211060.1,XP_005211061.1,XP_010806944.1,XP_010806945.1,XP_010806947.1,XP_010806948.1,XP_010806949.1,XP_015328376.1,XP_024852500.1,XP_024852505.1	394,285.7	1	2	2	2	4.5e-05	0.00728	3434
45336	2',3'-cyclic-nucleotide 3'-phosphodiesterase isoform X1 [Bos taurus]	XP_005220718.1,XP_005220719.1,XP_010814515.1,XP_024835301.1	47,306.8	1	7	7	7	0.000158	0.269	420
45336	pyruvate carboxylase, mitochondrial isoform X2 [Bos taurus]	XP_005227045.1,XP_005227046.1,XP_005227047.1,XP_005227048.1,XP_005227049.1,XP_005227050.1,XP_005227051.1,XP_015316738.1,XP_024842759.1,XP_024842761.1	129,699.0	1	54	112	118	0.00266	0.699	1178
45336	septin-9 isoform X2 [Bos taurus]	XP_003587532.1,XP_010814899.1,XP_010814900.1,XP_010814901.1,XP_024836795.1	65,303.4	1	15	18	18	0.000405	0.325	585
45336	bcl-2-like protein 1 [Bos taurus]	NP_001070954.1,XP_005214554.1,XP_005214555.1,XP_010809667.1,XP_015329603.1	26,081.8	1	2	2	2	4.5e-05	0.0815	233
45336	eukaryotic translation initiation factor 4 gamma 2 [Bos taurus]	NP_001093329.1	102,366.8	1	37	63	71	0.0016	0.506	907
45336	neutral amino acid transporter B(0) [Bos taurus]	NP_777026.1	56,449.2	1	7	9	9	0.000203	0.187	539
45336	rho-related GTP-binding protein RhoG [Bos taurus]	NP_001073774.1	21,279.9	1	8	9	9	0.000203	0.45	191
45336	neuroblastoma-amplified sequence [Bos taurus]	NP_001179479.1	268,103.4	1	12	12	12	0.00027	0.0679	2371
45336	ras-related protein Rab-8B [Bos taurus]	NP_001069785.1	23,658.1	0.999	1	1	3	6.76e-05	0.15	207
45336	N-alpha-acetyltransferase 30 [Bos taurus]	NP_001192966.1	38,662.5	1	3	3	3	6.76e-05	0.136	359
45336	tight junction protein ZO-2 isoform X1 [Bos taurus]	XP_005210064.2,XP_005210065.2,XP_010806171.2,XP_024851266.1	132,136.6	1	8	8	26	0.000586	0.294	1178
45336	nucleoporin p58/p45 [Bos taurus]	NP_001091598.1	59,304.8	0.997	2	2	2	4.5e-05	0.0546	586
45336	sp|K2C1_HUMAN|	sp|K2C1_HUMAN|	65,888.0	1	20	43	60	0.00135	0.481	643
45336	V-type proton ATPase subunit B, brain isoform isoform 2 [Bos taurus]	NP_788844.2	56,578.3	1	10	11	11	0.000248	0.299	511
45336	protein rogdi homolog [Bos taurus]	NP_001068920.1	32,320.5	1	2	2	3	6.76e-05	0.129	287
45336	serine/threonine-protein kinase TBK1 [Bos taurus]	NP_001179684.1,XP_005206693.1	83,599.3	1	13	15	15	0.000338	0.258	729
45336	voltage-dependent anion-selective channel protein 2 [Bos taurus]	NP_776911.2,XP_024842295.1	31,620.5	1	10	17	20	0.00045	0.432	294
45336	isocitrate dehydrogenase [NADP] cytoplasmic [Bos taurus]	NP_851355.2,XP_005202754.1	46,760.5	1	3	3	4	9.01e-05	0.0966	414
45336	cullin-4A [Bos taurus]	XP_024855951.1	87,951.7	1	3	3	4	9.01e-05	0.0828	761
45336	phosphoglycerate mutase 1 [Bos taurus]	NP_001029226.1	28,852.8	1	2	3	3	6.76e-05	0.126	254
45336	rap guanine nucleotide exchange factor 1 [Bos taurus]	NP_001192801.1,XP_024854442.1,XP_024854466.1	122,815.0	1	3	3	3	6.76e-05	0.0521	1094
45336	60S ribosomal protein L7 [Bos taurus]	NP_001014928.1	29,170.8	1	8	11	11	0.000248	0.351	248
45336	E3 ubiquitin-protein ligase TRIP12 isoform X4 [Bos taurus]	XP_024856990.1,XP_024857037.1	228,445.0	1	0	0	12	0.00027	0.103	2067
45336	N-alpha-acetyltransferase 15, NatA auxiliary subunit [Bos taurus]	NP_001178248.1,XP_005217625.1,XP_024833139.1	101,159.7	1	2	2	2	4.5e-05	0.0485	866
45336	dmX-like protein 2 isoform X1 [Bos taurus]	XP_024853803.1,XP_024853804.1,XP_024853805.1	342,771.1	1	23	24	24	0.00054	0.127	3057
45336	guanine nucleotide-binding protein G(i) subunit alpha-1 [Bos taurus]	NP_776749.1,XP_005205385.1,XP_015324318.1	40,362.5	0.997	1	1	6	0.000135	0.184	354
45336	heat shock 70 kDa protein 4 [Bos taurus]	NP_001107664.1	94,510.4	1	9	9	10	0.000225	0.207	840
45336	leucine-rich repeat and calponin homology domain-containing protein 3 isoform X11 [Bos taurus]	XP_024850589.1	81,736.3	1	0	0	28	0.000631	0.491	731
45336	AT-hook-containing transcription factor [Bos taurus]	XP_024852115.1,XP_024852116.1	154,160.6	1	15	15	15	0.000338	0.192	1432
45336	60S ribosomal protein L38 isoform X1 [Bos taurus]	XP_015314471.1,XP_015314472.1	8,218.5	1	3	7	7	0.000158	0.357	70
45336	TSC22 domain family protein 4 isoform X1 [Bos taurus]	XP_005225188.1	42,520.7	1	5	7	7	0.000158	0.282	415
45336	methionine synthase [Bos taurus]	NP_001025469.1,XP_010818713.1,XP_024842270.1	140,483.1	1	4	4	4	9.01e-05	0.0522	1265
45336	heterogeneous nuclear ribonucleoprotein H [Bos taurus]	NP_001180163.1,XP_005208436.1,XP_005208438.1,XP_024850318.1	49,229.8	1	3	3	9	0.000203	0.229	449
45336	epidermal growth factor receptor substrate 15-like 1 [Bos taurus]	NP_001095341.1,XP_010804857.1,XP_024849723.1,XP_024849725.1,XP_024849726.1,XP_024849730.1	88,007.3	1	8	8	8	0.00018	0.141	797
45336	rho GTPase-activating protein 17 isoform X4 [Bos taurus]	XP_024840956.1,XP_024840957.1	85,917.1	0.998	1	1	1	2.25e-05	0.0113	793
45336	COMM domain-containing protein 4 [Bos taurus]	NP_001035687.1	21,648.6	1	2	2	2	4.5e-05	0.211	199
45336	ADP-ribosylation factor 4 [Bos taurus]	NP_001029702.1,XP_024838480.1	20,528.5	1	2	2	7	0.000158	0.428	180
45336	ankyrin repeat and LEM domain-containing protein 2 [Bos taurus]	XP_002694494.3	105,871.8	1	8	8	8	0.00018	0.165	963
45336	coatomer subunit zeta-1 [Bos taurus]	NP_776707.2	20,228.9	1	4	4	5	0.000113	0.271	177
45336	HAUS augmin-like complex subunit 6 isoform X1 [Bos taurus]	XP_002689612.3,XP_005209970.1	108,589.2	1	8	8	8	0.00018	0.113	956
45336	inositol 1,4,5-trisphosphate receptor type 1 [Bos taurus]	NP_777266.1	308,320.6	1	1	1	3	6.76e-05	0.0122	2709
45336	40S ribosomal protein S27-like [Bos taurus]	NP_001035668.1,XP_010802047.1	9,463.0	1	2	2	6	0.000135	0.417	84
45336	LOW QUALITY PROTEIN: neurobeachin-like protein 2 [Bos taurus]	XP_024839054.1	301,439.3	1	6	6	6	0.000135	0.0353	2746
45336	DNA replication licensing factor MCM3 [Bos taurus]	NP_001013604.2	90,859.3	1	5	5	5	0.000113	0.0718	808
45336	60S ribosomal protein L37a [Bos taurus]	NP_001030180.1	10,275.4	1	3	3	3	6.76e-05	0.413	92
45336	alpha-adducin isoform X1 [Bos taurus]	XP_005208285.1,XP_005208286.1,XP_005208287.1,XP_005208288.1,XP_005208290.1,XP_005208291.1,XP_024848871.1,XP_024848872.1,XP_024848874.1	87,482.4	1	1	1	12	0.00027	0.192	800
45336	60S ribosomal protein L35a [Bos taurus]	NP_001020492.1,XP_005201446.1,XP_005201447.1,XP_024855945.1	12,552.3	1	4	4	4	9.01e-05	0.218	110
45336	lymphocyte cytosolic protein 2 [Bos taurus]	NP_001070312.1	60,229.2	1	15	20	21	0.000473	0.425	532
45336	proteasome activator complex subunit 3 isoform X1 [Bos taurus]	XP_005220864.1,XP_024836662.1	30,892.1	1	6	7	7	0.000158	0.26	265
45336	protein SEC13 homolog [Bos taurus]	NP_001069033.1	35,470.5	1	6	6	6	0.000135	0.376	322
45336	serine/threonine-protein kinase RIO3 [Bos taurus]	NP_001069304.1	58,928.8	0.999	1	1	1	2.25e-05	0.0443	519
45336	trimethylguanosine synthase isoform X3 [Bos taurus]	XP_010810295.1,XP_010810296.1,XP_015329920.1	85,299.1	1	2	3	3	6.76e-05	0.0567	759
45336	2-(3-amino-3-carboxypropyl)histidine synthase subunit 1 [Bos taurus]	NP_001070367.1	47,978.8	1	2	2	2	4.5e-05	0.0776	438
45336	TA_TaC12_027590.t1|allStrains3083|TA17795	TA_TaC12_027590.t1|allStrains3083|TA17795	29,575.3	1	3	3	3	6.76e-05	0.164	263
45336	transmembrane protein 165 precursor [Bos taurus]	NP_001192935.1	34,685.1	1	2	2	2	4.5e-05	0.139	324
45336	interleukin-1 receptor-associated kinase 4 [Bos taurus]	NP_001069466.1,XP_005206483.1	51,575.9	1	29	66	79	0.00178	0.592	461
45336	CLIP-associating protein 2 isoform X18 [Bos taurus]	XP_024838551.1,XP_024838574.1	165,391.3	0.999	0	0	9	0.000203	0.0736	1509
45336	transitional endoplasmic reticulum ATPase [Bos taurus]	NP_001029466.1	89,332.7	1	12	13	13	0.000293	0.2	806
45336	guanine nucleotide-binding protein G(k) subunit alpha [Bos taurus]	NP_001029849.1	40,537.4	1	1	1	6	0.000135	0.184	354
45336	exosome complex component RRP45 [Bos taurus]	NP_001030225.1	49,151.2	0.993	1	1	3	6.76e-05	0.0773	440
45336	serine/threonine-protein kinase N1 [Bos taurus]	NP_001073715.1,XP_024849826.1	104,136.1	1	12	13	14	0.000315	0.195	944
45336	folliculin-interacting protein 1 isoform X1 [Bos taurus]	XP_024850819.1,XP_024850820.1	129,853.9	1	3	3	3	6.76e-05	0.0361	1163
45336	ferritin heavy chain [Bos taurus]	NP_776487.1	21,052.1	1	3	3	3	6.76e-05	0.254	181
45336	beclin-1 [Bos taurus]	NP_001028799.1,XP_024835996.1	51,581.9	1	2	2	2	4.5e-05	0.067	448
45336	conserved oligomeric Golgi complex subunit 7 [Bos taurus]	NP_001076841.1	86,530.4	1	4	4	4	9.01e-05	0.0688	770
45336	sp|GELS_HUMAN|	sp|GELS_HUMAN|	85,697.8	0.999	1	1	10	0.000225	0.15	782
45336	4F2 cell-surface antigen heavy chain [Bos taurus]	NP_001019659.2,XP_005226948.2	63,184.5	1	3	3	3	6.76e-05	0.0612	572
45336	40S ribosomal protein S24 isoform X1 [Bos taurus]	XP_005226460.1,XP_005226461.1,XP_005226462.1,XP_005226463.1	15,325.8	1	4	8	8	0.00018	0.295	132
45336	eukaryotic translation initiation factor 4 gamma 1 isoform X5 [Bos taurus]	XP_024851093.1,XP_024851097.1	172,907.0	1	31	38	44	0.000991	0.297	1572
45336	glucose-6-phosphate 1-dehydrogenase isoform X1 [Bos taurus]	XP_024843520.1	66,494.3	1	16	17	17	0.000383	0.342	585
45336	misshapen-like kinase 1 isoform X1 [Bos taurus]	XP_024835908.1,XP_024835909.1,XP_024835910.1,XP_024835911.1,XP_024835914.1,XP_024835915.1,XP_024835916.1,XP_024835918.1	154,267.0	1	11	12	19	0.000428	0.173	1368
45336	beta/gamma crystallin domain-containing protein 1 isoform X1 [Bos taurus]	XP_003586516.3	230,451.3	1	41	62	68	0.00153	0.327	2118
45336	TGF-beta-activated kinase 1 and MAP3K7-binding protein 1 isoform X1 [Bos taurus]	XP_024847542.1,XP_024847543.1	54,898.1	1	3	3	3	6.76e-05	0.0673	505
45336	golgin subfamily A member 5 [Bos taurus]	NP_001091476.1,XP_005222238.1	82,680.2	1	8	8	8	0.00018	0.167	732
45336	phosphatidate phosphatase LPIN1 [Bos taurus]	NP_001193085.2,XP_024854669.1,XP_024854670.1,XP_024854671.1,XP_024854672.1,XP_024854673.1,XP_024854675.1,XP_024854676.1,XP_024854677.1,XP_024854680.1,XP_024854681.1	103,628.7	1	4	4	4	9.01e-05	0.0757	938
45336	AP-2 complex subunit alpha-2 isoform X3 [Bos taurus]	XP_024842893.1	102,834.2	0.999	1	1	4	9.01e-05	0.07	928
45336	scaffold attachment factor B2 [Bos taurus]	NP_001243483.1	107,711.3	1	1	1	7	0.000158	0.149	948
45336	tripeptidyl-peptidase 1 precursor [Bos taurus]	NP_001069186.1	61,351.6	0.999	1	2	2	4.5e-05	0.048	563
45336	myosin-2 [Bos taurus]	NP_001159699.1,XP_010814355.1	223,338.8	0.999	1	2	8	0.00018	0.0237	1940
45336	septin-1 [Bos taurus]	NP_001092417.1	41,983.4	1	5	7	7	0.000158	0.161	367
45336	histone H2A type 2-C [Bos taurus]	NP_001075189.1,XP_002686100.1,XP_002686102.1	13,989.0	1	3	3	11	0.000248	0.581	129
45336	mitogen-activated protein kinase kinase kinase 7 [Bos taurus]	NP_001075064.1,XP_005210929.1,XP_005210930.1,XP_010806806.1	64,215.9	1	3	3	3	6.76e-05	0.0553	579
45336	acetyl-CoA acetyltransferase, cytosolic [Bos taurus]	NP_001069017.1	41,197.5	0.999	1	1	3	6.76e-05	0.139	397
45336	dystonin isoform X2 [Bos taurus]	XP_024839752.1,XP_024839757.1,XP_024839779.1	879,488.2	1	4	4	10	0.000225	0.0177	7805
45336	AP-3 complex subunit sigma-1 [Bos taurus]	NP_001039881.1	21,732.7	1	1	1	2	4.5e-05	0.135	193
45336	indoleamine 2,3-dioxygenase 1 [Bos taurus]	NP_001095336.1	45,390.0	1	14	20	21	0.000473	0.426	406
45336	trafficking protein particle complex subunit 10 [Bos taurus]	NP_001192814.1,XP_024845249.1,XP_024845260.1	141,593.8	0.988	1	1	1	2.25e-05	0.0151	1259
45336	eukaryotic translation initiation factor 3 subunit M [Bos taurus]	NP_001030389.2	42,503.9	1	6	7	7	0.000158	0.233	374
45336	GTP-binding protein Rheb isoform X1 [Bos taurus]	XP_005205918.1	19,853.1	0.999	1	1	5	0.000113	0.343	178
45336	enhancer of mRNA-decapping protein 4 isoform X1 [Bos taurus]	XP_002694948.2	151,566.1	1	9	10	10	0.000225	0.114	1400
45336	protein PRRC1 [Bos taurus]	NP_001192929.1	46,402.6	1	2	2	2	4.5e-05	0.0584	445
45336	sorting nexin-5 [Bos taurus]	NP_001029636.1,XP_005214402.1,XP_024856328.1,XP_024856329.1	46,820.7	1	3	3	3	6.76e-05	0.099	404
45336	ubiquitin carboxyl-terminal hydrolase 19 isoform X1 [Bos taurus]	XP_005223068.2,XP_005223069.2,XP_005223070.2,XP_005223071.2,XP_010816161.2,XP_010816162.2,XP_010816163.2,XP_010816164.2,XP_010816165.2,XP_010816167.2,XP_024839124.1,XP_024839125.1	150,289.5	1	2	2	2	4.5e-05	0.0345	1363
45336	eukaryotic translation initiation factor 4E type 2 isoform 1 [Bos taurus]	NP_001069263.1	27,192.8	1	1	1	9	0.000203	0.369	236
45336	V-type proton ATPase subunit E 1 [Bos taurus]	NP_777235.1	26,140.1	0.998	1	2	2	4.5e-05	0.0619	226
45336	xaa-Pro aminopeptidase 1 isoform X1 [Bos taurus]	XP_005225786.1	74,682.2	1	2	3	3	6.76e-05	0.0465	666
45336	dedicator of cytokinesis protein 8 [Bos taurus]	NP_001178461.2,XP_010806152.1,XP_024851193.1	238,409.5	1	52	70	72	0.00162	0.325	2098
45336	catenin beta-1 [Bos taurus]	NP_001069609.1,XP_005222581.1,XP_005222582.1,XP_024838703.1	85,511.0	1	2	2	3	6.76e-05	0.041	781
45336	26S proteasome non-ATPase regulatory subunit 5 [Bos taurus]	NP_001069161.1	56,044.0	1	8	8	8	0.00018	0.197	503
45336	protein SMG5 [Bos taurus]	NP_001077148.1	113,759.7	1	3	3	3	6.76e-05	0.0364	1016
45336	endoplasmic reticulum chaperone BiP precursor [Bos taurus]	NP_001068616.1,XP_024854148.1	72,401.7	1	17	25	31	0.000698	0.345	655
45336	acetyl-CoA carboxylase 1 isoform X1 [Bos taurus]	XP_005220032.1	269,850.6	1	138	336	435	0.0098	0.699	2383
45336	eukaryotic translation initiation factor 4 gamma 3 isoform X2 [Bos taurus]	XP_015316356.1,XP_015316357.1,XP_015316358.1,XP_015316360.1,XP_015316362.1,XP_015316364.1,XP_015316366.1,XP_015316369.1,XP_015316370.1,XP_015316372.1,XP_024838710.1,XP_024838736.1,XP_024838745.1,XP_024838759.1,XP_024838761.1,XP_024838776.1,XP_024838780.1,XP_024838784.1,XP_024838787.1,XP_024838790.1,XP_024838795.1	186,458.3	0.999	1	1	7	0.000158	0.031	1678
45336	dedicator of cytokinesis protein 7 [Bos taurus]	NP_001179835.2,XP_005204574.1,XP_005204576.1,XP_005204577.1	239,241.1	1	22	24	25	0.000563	0.198	2107
45336	mRNA-decapping enzyme 1B [Bos taurus]	NP_001029639.1	62,881.4	1	2	2	2	4.5e-05	0.0516	581
45336	6-phosphogluconate dehydrogenase, decarboxylating [Bos taurus]	NP_001137210.1	53,079.1	1	3	3	4	9.01e-05	0.0807	483
45336	MICOS complex subunit MIC19 [Bos taurus]	NP_001030552.1,XP_005205807.1	26,100.4	1	11	15	16	0.00036	0.449	227
45336	transmembrane 9 superfamily member 3 precursor [Bos taurus]	NP_001180146.1,XP_024841562.1	67,531.3	1	2	2	2	4.5e-05	0.0579	587
45336	LOW QUALITY PROTEIN: kinetochore scaffold 1 [Bos taurus]	XP_002690867.5	264,559.0	1	13	14	14	0.000315	0.089	2347
45336	transcription termination factor 2 [Bos taurus]	NP_001074204.1	129,239.6	0.999	1	2	2	4.5e-05	0.0138	1163
45336	pleckstrin homology domain-containing family A member 2 [Bos taurus]	NP_001030460.1,XP_024842050.1,XP_024842051.1,XP_024842052.1,XP_024842053.1,XP_024842054.1	47,433.4	1	13	15	15	0.000338	0.48	425
45336	TA_TaC12_004120.t1|allStrains1851|TA20610	TA_TaC12_004120.t1|allStrains1851|TA20610	65,844.3	1	9	10	10	0.000225	0.201	577
45336	acetyl-CoA acetyltransferase, cytosolic isoform X1 [Bos taurus]	XP_010807030.1	39,473.6	0.999	1	1	3	6.76e-05	0.168	380
45336	kinesin light chain 1 [Bos taurus]	NP_001092385.1,XP_005222226.1,XP_010815531.1,XP_010815532.2,XP_010815533.2,XP_010815534.2,XP_010815535.2,XP_010815536.2,XP_024837458.1,XP_024837459.1,XP_024837460.1,XP_024837461.1,XP_024837462.1,XP_024837463.1,XP_024837464.1,XP_024837466.1,XP_024837467.1,XP_024837468.1,XP_024837469.1,XP_024837470.1,XP_024837471.1	70,352.8	1	2	2	5	0.000113	0.104	623
45336	actin-related protein 2/3 complex subunit 2 [Bos taurus]	NP_001029885.1	34,349.7	1	4	5	5	0.000113	0.14	300
45336	protein FAM193A isoform X1 [Bos taurus]	XP_024849512.1,XP_024849513.1,XP_024849514.1	154,967.5	1	2	2	2	4.5e-05	0.0226	1419
45336	myosin light polypeptide 6 isoform X1 [Bos taurus]	XP_005206559.1	16,960.8	1	10	30	53	0.00119	0.762	151
45336	inorganic pyrophosphatase [Bos taurus]	NP_001068586.1	32,814.7	1	5	7	7	0.000158	0.277	289
45336	WD repeat domain phosphoinositide-interacting protein 2 [Bos taurus]	NP_001039594.1	47,623.2	1	9	9	9	0.000203	0.417	436
45336	ubiquitin-associated protein 2 [Bos taurus]	NP_001178205.2,XP_015328095.1,XP_024851285.1	118,715.9	1	5	5	5	0.000113	0.0739	1137
45336	transcriptional repressor NF-X1 [Bos taurus]	NP_001095499.1	123,578.2	1	4	4	4	9.01e-05	0.0493	1116
45336	gamma-tubulin complex component 3 [Bos taurus]	NP_001179561.1	103,124.6	1	2	2	2	4.5e-05	0.0209	907
45336	caprin-1 [Bos taurus]	NP_001069530.1,XP_024831167.1	78,326.4	1	6	6	6	0.000135	0.195	708
45336	protein transport protein Sec31A [Bos taurus]	NP_001178203.2,XP_024849016.1,XP_024849017.1,XP_024849018.1,XP_024849019.1,XP_024849020.1,XP_024849021.1,XP_024849022.1,XP_024849023.1,XP_024849024.1,XP_024849025.1,XP_024849026.1,XP_024849027.1,XP_024849028.1,XP_024849029.1,XP_024849030.1,XP_024849031.1,XP_024849032.1,XP_024849033.1,XP_024849034.1,XP_024849035.1,XP_024849036.1,XP_024849037.1,XP_024849038.1,XP_024849039.1	131,438.1	1	7	7	7	0.000158	0.0812	1207
45336	exportin-2 [Bos taurus]	NP_001014933.2	110,380.8	1	5	5	5	0.000113	0.0814	971
45336	sorting nexin-3 [Bos taurus]	NP_001073246.1	18,763.0	1	3	3	3	6.76e-05	0.167	162
45336	nuclear receptor coactivator 7 isoform X2 [Bos taurus]	XP_005210775.1,XP_005210776.1,XP_005210777.1,XP_005210780.1,XP_024852706.1,XP_024852707.1,XP_024852708.1	105,834.4	1	14	17	17	0.000383	0.23	939
45336	glycylpeptide N-tetradecanoyltransferase 1 [Bos taurus]	NP_803470.2	56,715.0	1	4	4	4	9.01e-05	0.121	496
45336	probable ATP-dependent RNA helicase YTHDC2 [Bos taurus]	NP_001179740.1	160,300.5	1	2	2	2	4.5e-05	0.0238	1429
45336	60S ribosomal protein L28 [Bos taurus]	NP_001030580.1,XP_005219773.1,XP_005219774.1,XP_024834366.1,XP_024834367.1	15,692.8	1	3	4	4	9.01e-05	0.153	137
45336	malectin precursor [Bos taurus]	NP_001092453.1	31,566.4	0.999	1	1	1	2.25e-05	0.0459	283
45336	HEAT repeat-containing protein 5B isoform X1 [Bos taurus]	XP_002691329.1,XP_005212763.1,XP_005212764.1	224,291.6	1	22	25	25	0.000563	0.168	2070
45336	phosphatidylinositol 4-kinase beta [Bos taurus]	NP_777208.1,XP_010801304.2,XP_015318084.2,XP_024840780.1,XP_024840783.1	89,805.2	1	2	2	2	4.5e-05	0.0262	801
45336	wiskott-Aldrich syndrome protein [Bos taurus]	XP_024844398.1	53,073.2	1	7	8	9	0.000203	0.253	505
45336	structural maintenance of chromosomes protein 4 [Bos taurus]	NP_001098796.3,XP_005201770.1,XP_024850492.1	147,277.4	1	4	4	4	9.01e-05	0.0318	1288
45336	SUMO-conjugating enzyme UBC9 [Bos taurus]	NP_001092842.1,XP_024840610.1,XP_024840611.1,XP_024846824.1,sp|UBE2I_HUMAN|	18,007.5	1	2	2	2	4.5e-05	0.184	158
45336	14-3-3 protein epsilon [Bos taurus]	NP_776916.1	29,175.0	1	8	10	13	0.000293	0.392	255
45336	F-actin-capping protein subunit beta [Bos taurus]	NP_788821.1,XP_024855040.1	33,742.2	1	3	7	52	0.00117	0.551	301
45336	dolichyl-diphosphooligosaccharide--protein glycosyltransferase subunit 1 precursor [Bos taurus]	NP_001076074.1	68,353.0	1	13	13	16	0.00036	0.366	609
45336	lymphocyte-specific protein 1 [Bos taurus]	NP_001068842.1	39,325.2	1	2	2	2	4.5e-05	0.129	363
45336	protein SMG7 [Bos taurus]	NP_001180134.2,XP_005217353.1,XP_005217354.1,XP_010811828.2,XP_010811830.2,XP_015330743.1,XP_015330744.1,XP_024832116.1,XP_024832117.1,XP_024832118.1,XP_024832119.1	126,852.2	1	3	3	3	6.76e-05	0.0299	1137
45336	probable phospholipid-transporting ATPase VD [Bos taurus]	NP_001099098.1,XP_024849102.1,XP_024849103.1,XP_024849105.1,XP_024849106.1,XP_024849107.1,XP_024849108.1	159,529.4	1	2	2	2	4.5e-05	0.0162	1422
45336	trafficking protein particle complex subunit 9 isoform X5 [Bos taurus]	XP_024857400.1	106,188.1	1	6	6	6	0.000135	0.0904	951
45336	elongation factor 2 [Bos taurus]	NP_001068589.1	95,370.2	1	39	59	68	0.00153	0.558	858
45336	nuclear pore complex protein Nup88 [Bos taurus]	NP_001029394.1	83,774.7	1	24	32	33	0.000743	0.474	742
45336	Golgi-associated plant pathogenesis-related protein 1 [Bos taurus]	NP_001069580.1	17,209.3	1	3	3	3	6.76e-05	0.279	154
45336	MICOS complex subunit MIC60 isoform X1 [Bos taurus]	XP_005212821.1	83,530.3	1	2	4	64	0.00144	0.553	754
45336	ubiquitin-associated protein 1 [Bos taurus]	NP_001093846.1,XP_024851481.1,XP_024851482.1	54,991.6	1	11	20	21	0.000473	0.398	502
45336	TA_TaC12_012260.t1|allStrains213|TA15580	TA_TaC12_012260.t1|allStrains213|TA15580	212,440.1	1	9	10	11	0.000248	0.0926	1924
45336	tumor protein D52 [Bos taurus]	NP_001070390.1,XP_005215580.1,XP_024857484.1,XP_024857485.1,XP_024857486.1	24,370.4	1	2	2	2	4.5e-05	0.129	224
45336	cGMP-inhibited 3',5'-cyclic phosphodiesterase B [Bos taurus]	XP_002693091.1	124,323.8	1	36	57	59	0.00133	0.489	1115
45336	smoothelin [Bos taurus]	NP_001070347.1	97,777.6	1	11	20	67	0.00151	0.488	904
45336	MAP kinase-interacting serine/threonine-protein kinase 1 [Bos taurus]	NP_001030435.1,XP_005204810.1,XP_024845144.1,XP_024845145.1,XP_024845146.1	46,643.3	1	2	2	2	4.5e-05	0.0738	420
45336	Streptavidin OS=Streptomyces avidinii PE=1 SV=1	SAV_STRAV	18,833.6	1	7	26	116	0.00261	0.399	183
45336	unconventional myosin-Ie [Bos taurus]	XP_002690899.2	126,981.9	1	5	5	14	0.000315	0.125	1108
45336	nectin-2 isoform X1 [Bos taurus]	XP_005219253.1	58,076.7	1	5	5	5	0.000113	0.193	539
45336	ubiquitin carboxyl-terminal hydrolase 14 [Bos taurus]	NP_001068657.1	56,013.9	1	2	2	2	4.5e-05	0.081	494
45336	phosphoglycerate kinase 1 [Bos taurus]	NP_001029471.1	44,538.2	1	4	4	5	0.000113	0.218	417
45336	ubiquitin domain-containing protein UBFD1 [Bos taurus]	NP_001098971.1,XP_024840394.1	33,143.6	0.985	1	2	2	4.5e-05	0.0588	306
45336	ubiquitin-associated protein 2-like isoform X3 [Bos taurus]	XP_010801154.1,XP_010801159.1,XP_015317425.1	118,908.3	1	0	0	48	0.00108	0.417	1124
45336	ral GTPase-activating protein subunit alpha-2 isoform X1 [Bos taurus]	XP_024856808.1,XP_024856811.1,XP_024856812.1	216,708.5	1	7	7	7	0.000158	0.0536	1939
45336	isocitrate dehydrogenase [NAD] subunit beta, mitochondrial isoform 2 precursor [Bos taurus]	NP_001139344.1	42,496.9	1	7	8	8	0.00018	0.242	385
45336	MAP kinase-activating death domain protein isoform X12 [Bos taurus]	XP_015330396.1,XP_015330397.1,XP_015330398.1,XP_024831124.1,XP_024831127.1,XP_024831131.1,XP_024831133.1,XP_024831134.1,XP_024831136.1	177,826.5	1	32	41	42	0.000946	0.301	1607
45336	kelch-like protein 9 [Bos taurus]	NP_001070424.1	69,403.3	1	2	2	3	6.76e-05	0.0762	617
45336	ATP-dependent zinc metalloprotease YME1L1 isoform X1 [Bos taurus]	XP_005214230.1	79,795.7	0.998	1	1	1	2.25e-05	0.021	715
45336	coatomer subunit beta' [Bos taurus]	NP_776706.2	102,394.9	1	2	2	2	4.5e-05	0.0375	906
45336	phospholipase DDHD1 [Bos taurus]	NP_788816.1	97,577.8	1	4	4	4	9.01e-05	0.133	875
45336	tax1-binding protein 1 homolog isoform X4 [Bos taurus]	XP_010802626.1,XP_024846548.1	86,242.9	1	3	4	4	9.01e-05	0.0786	751
45336	growth factor receptor-bound protein 2 [Bos taurus]	NP_001029802.1,XP_010814868.1	25,206.8	1	5	5	5	0.000113	0.263	217
45336	TA_TaC12_033280.t1|allStrains1068|TA08425	TA_TaC12_033280.t1|allStrains1068|TA08425	101,027.5	1	22	31	32	0.000721	0.353	888
45336	protein kinase C theta type [Bos taurus]	NP_001179006.1,XP_005214198.1,XP_005214199.1,XP_024856155.1	81,814.6	1	2	2	2	4.5e-05	0.0368	706
45336	eukaryotic translation initiation factor 3 subunit B [Bos taurus]	NP_001095826.1	88,920.1	1	17	19	19	0.000428	0.359	786
45336	40S ribosomal protein S3 [Bos taurus]	NP_001029219.1	26,688.6	1	13	19	21	0.000473	0.601	243
45336	spindle assembly abnormal protein 6 homolog [Bos taurus]	NP_001178955.1	74,661.8	1	4	4	4	9.01e-05	0.108	657
45336	tyrosine-protein phosphatase non-receptor type 11 isoform X1 [Bos taurus]	XP_010812357.1,XP_010812358.1	68,435.1	1	2	2	2	4.5e-05	0.057	597
45336	centrosome-associated protein CEP250 isoform X4 [Bos taurus]	XP_015329771.2,XP_024856975.1	264,884.4	0.994	0	0	2	4.5e-05	0.0169	2311
45336	N-acylneuraminate-9-phosphatase [Bos taurus]	NP_001098847.1	27,654.0	1	3	3	3	6.76e-05	0.165	248
45336	amyloid beta A4 precursor protein-binding family B member 1-interacting protein [Bos taurus]	NP_001029765.1,XP_015329477.1,XP_015329478.1	72,541.7	1	6	6	6	0.000135	0.131	658
45336	katanin p60 ATPase-containing subunit A1 [Bos taurus]	NP_001179032.1,XP_005211089.1,XP_005211091.1	55,922.1	1	3	4	4	9.01e-05	0.116	491
45336	FH1/FH2 domain-containing protein 1 [Bos taurus]	NP_001193268.1,XP_024834413.1	127,758.7	1	5	5	5	0.000113	0.0648	1173
45336	erythrocyte band 7 integral membrane protein isoform X1 [Bos taurus]	XP_024851189.1	25,180.7	1	2	2	3	6.76e-05	0.165	231
45336	serine/threonine-protein kinase WNK1 isoform X12 [Bos taurus]	XP_010803982.1,XP_010803983.1,XP_010803984.1,XP_024848479.1,XP_024848482.1,XP_024848492.1,XP_024848495.1,XP_024848498.1,XP_024848499.1,XP_024848500.1	247,686.8	1	2	2	4	9.01e-05	0.0151	2379
45336	ADP-ribosylation factor GTPase-activating protein 2 [Bos taurus]	NP_001073696.1,XP_005216467.1	56,758.8	1	17	22	24	0.00054	0.571	520
45336	tumor susceptibility gene 101 protein [Bos taurus]	NP_001091464.1	44,056.9	1	11	16	16	0.00036	0.302	391
45336	caspase-9 isoform X1 [Bos taurus]	XP_005217073.2,XP_024831740.1	49,998.7	1	5	5	5	0.000113	0.217	452
45336	transmembrane protein 33 isoform 2 [Bos taurus]	NP_001269382.1	26,750.8	1	4	4	4	9.01e-05	0.206	233
45336	septin-2 [Bos taurus]	NP_001039557.1	41,572.1	1	11	17	18	0.000405	0.512	361
45336	anamorsin [Bos taurus]	NP_001015659.1	33,205.7	0.99	0	0	8	0.00018	0.342	310
45336	zinc finger FYVE domain-containing protein 1 [Bos taurus]	NP_001193041.1,XP_005212068.1,XP_010807791.1	86,953.9	1	6	6	6	0.000135	0.136	777
45336	26S proteasome non-ATPase regulatory subunit 1 [Bos taurus]	NP_001094547.1,XP_010800708.1	105,889.2	1	3	3	3	6.76e-05	0.0462	953
45336	lethal(2) giant larvae protein homolog 1 [Bos taurus]	NP_001073811.1,XP_005220468.1,XP_024836293.1,XP_024836294.1,XP_024836295.1,XP_024836296.1,XP_024836297.1	117,709.9	1	4	4	4	9.01e-05	0.0624	1089
45336	septin-10 [Bos taurus]	NP_001039641.1,XP_024854339.1,XP_024854340.1	52,809.8	1	6	6	7	0.000158	0.252	453
45336	28 kDa heat- and acid-stable phosphoprotein [Bos taurus]	XP_002698262.1	20,688.8	1	4	4	4	9.01e-05	0.225	182
45336	ubiquitin-like-conjugating enzyme ATG3 [Bos taurus]	NP_001068832.1	35,752.1	1	2	2	2	4.5e-05	0.0892	314
45336	mitotic checkpoint serine/threonine-protein kinase BUB1 isoform X1 [Bos taurus]	XP_005212373.1,XP_024854346.1,XP_024854347.1	121,483.9	1	1	1	30	0.000676	0.326	1081
45336	gamma-tubulin complex component 2 [Bos taurus]	NP_001091618.1,XP_024841602.1	102,759.2	1	4	4	4	9.01e-05	0.0674	905
45336	ral GTPase-activating protein subunit beta isoform X1 [Bos taurus]	XP_024857004.1,XP_024857005.1	166,750.6	1	9	10	10	0.000225	0.101	1495
45336	tyrosine-protein kinase CSK [Bos taurus]	NP_001068865.1	50,633.9	1	8	8	9	0.000203	0.278	450
45336	acyl-CoA desaturase [Bos taurus]	NP_776384.3	41,707.2	1	7	7	7	0.000158	0.362	359
45336	eukaryotic elongation factor 2 kinase [Bos taurus]	NP_001179471.1,XP_005224796.1,XP_005224797.1,XP_010817607.1	81,794.1	1	2	2	2	4.5e-05	0.0263	723
45336	caspase recruitment domain-containing protein 19 [Bos taurus]	NP_001029925.1	20,560.5	1	2	2	2	4.5e-05	0.0929	183
45336	phospholipase A-2-activating protein [Bos taurus]	NP_001098805.1,XP_010806035.1	87,122.5	1	4	4	4	9.01e-05	0.0603	796
45336	serine/threonine-protein kinase D2 isoform X1 [Bos taurus]	XP_002695149.3	96,733.8	1	4	4	4	9.01e-05	0.0626	878
45336	unconventional myosin-If [Bos taurus]	NP_001179677.1,XP_024850107.1	124,939.4	1	28	39	52	0.00117	0.437	1098
45336	F-BAR domain only protein 1 isoform X2 [Bos taurus]	XP_002688586.1,XP_005208609.1,XP_005208610.1,XP_010804908.1,XP_015327408.1,XP_024850557.1	96,737.5	1	10	12	12	0.00027	0.194	887
45336	probable ATP-dependent RNA helicase DDX6 [Bos taurus]	NP_001137339.1,XP_005215995.1,XP_005215996.1,XP_005215997.1,XP_005215998.1,XP_005215999.1	54,378.6	1	10	12	12	0.00027	0.35	483
45336	HAUS augmin-like complex subunit 4 [Bos taurus]	NP_001193119.2,XP_005211445.1,XP_005211447.1,XP_005211448.1,XP_005211449.1,XP_015328533.1,XP_024853578.1	42,137.3	1	3	3	3	6.76e-05	0.0882	363
45336	coatomer subunit gamma-2 [Bos taurus]	NP_001075917.1	97,566.5	1	2	2	8	0.00018	0.0804	871
45336	elongator complex protein 2 [Bos taurus]	NP_001137336.1	92,342.1	1	7	8	8	0.00018	0.108	827
45336	immunoglobulin-binding protein 1 [Bos taurus]	NP_001229513.1	38,994.5	1	1	2	5	0.000113	0.225	338
45336	nucleolin [Bos taurus]	NP_001193589.1	77,853.8	1	4	5	5	0.000113	0.0861	720
45336	heat shock protein 105 kDa [Bos taurus]	NP_001068770.1	96,727.1	1	33	51	55	0.00124	0.594	859
45336	helicase-like transcription factor [Bos taurus]	NP_001179215.1,XP_005201874.1,XP_010799799.1	113,644.8	1	2	2	2	4.5e-05	0.0367	1009
45336	metalloreductase STEAP3 [Bos taurus]	NP_001291267.1,XP_002685484.2,XP_024855351.1	54,077.9	1	3	3	3	6.76e-05	0.0847	484
45336	inositol monophosphatase 1 [Bos taurus]	NP_776786.1,XP_005215709.1,XP_015330016.1	30,056.0	1	2	2	2	4.5e-05	0.0758	277
45336	actin-related protein 2 [Bos taurus]	NP_001095683.1	44,761.7	1	5	6	7	0.000158	0.168	394
45336	exocyst complex component 3 [Bos taurus]	NP_001069068.1,XP_005221718.1,XP_005221719.1,XP_005221720.1	85,583.1	0.99	2	2	2	4.5e-05	0.043	745
45336	kinesin-like protein KIF23 isoform X2 [Bos taurus]	XP_024853272.1	116,901.9	0.999	0	0	4	9.01e-05	0.0537	1024
45336	cytospin-B isoform X1 [Bos taurus]	XP_002695865.2,XP_005220517.1,XP_010814398.1,XP_010814399.1,XP_015314244.1,XP_024836935.1,XP_024836936.1	117,437.6	1	2	2	5	0.000113	0.0468	1068
45336	adapter protein CIKS [Bos taurus]	NP_001030560.1,XP_024852611.1	63,464.9	1	4	4	4	9.01e-05	0.147	563
45336	E3 ubiquitin-protein ligase UBR1 [Bos taurus]	NP_001192826.1	200,675.3	0.999	1	1	1	2.25e-05	0.00799	1753
45336	pro-interleukin-16 isoform X4 [Bos taurus]	XP_024837427.1,XP_024837428.1	146,981.9	1	5	5	5	0.000113	0.0647	1375
45336	von Willebrand factor A domain-containing protein 5A [Bos taurus]	XP_002699146.2	86,427.1	1	7	7	7	0.000158	0.11	785
45336	programmed cell death protein 4 [Bos taurus]	NP_001077116.1,XP_024841315.1	51,801.3	0.998	1	1	2	4.5e-05	0.064	469
45336	signal transducing adapter molecule 1 [Bos taurus]	NP_001070310.1,XP_010809414.1	58,664.3	0.998	1	1	1	2.25e-05	0.03	534
45336	calcyclin-binding protein [Bos taurus]	NP_001029981.1,XP_024832293.1	26,332.5	1	9	16	16	0.00036	0.565	230
45336	thioredoxin-like protein 1 isoform X1 [Bos taurus]	XP_005224197.1	32,746.4	1	12	19	19	0.000428	0.627	292
45336	sorbin and SH3 domain-containing protein 1 [Bos taurus]	NP_001068637.2,XP_024841271.1,XP_024841272.1,XP_024841277.1,XP_024841278.1,XP_024841279.1,XP_024841280.1,XP_024841283.1	83,905.3	1	0	0	4	9.01e-05	0.0893	750
45336	replication protein A 32 kDa subunit [Bos taurus]	NP_001039449.1	29,163.7	1	3	3	3	6.76e-05	0.17	270
45336	torsin-1A-interacting protein 1 [Bos taurus]	NP_001073813.1	30,588.9	0.988	1	1	1	2.25e-05	0.0595	269
45336	charged multivesicular body protein 4b [Bos taurus]	NP_001121978.1	24,937.2	0.996	1	1	1	2.25e-05	0.0491	224
45336	replication factor C subunit 2 [Bos taurus]	NP_001074372.1	38,730.9	1	2	2	2	4.5e-05	0.071	352
45336	phosphatidylinositol 5-phosphate 4-kinase type-2 alpha [Bos taurus]	NP_001179698.1,XP_024856471.1,XP_024856472.1	46,111.7	1	1	1	1	2.25e-05	0.037	405
45336	ras association domain-containing protein 5 isoform X1 [Bos taurus]	XP_005216747.1	30,212.5	1	4	5	5	0.000113	0.215	265
45336	elongator complex protein 4 [Bos taurus]	NP_001033773.1	46,432.0	1	2	3	18	0.000405	0.392	423
45336	transportin-2 [Bos taurus]	NP_001192432.1,XP_005208713.1,XP_005208714.1,XP_005208716.1,XP_010805022.1,XP_024849677.1,XP_024849679.1,XP_024849680.1,XP_024849681.1,XP_024849682.1	101,477.4	0.998	1	1	2	4.5e-05	0.0279	897
45336	staphylococcal nuclease domain-containing protein 1 [Bos taurus]	NP_991353.1	101,990.5	1	5	5	5	0.000113	0.108	910
45336	AP-1 complex subunit beta-1 [Bos taurus]	NP_001039403.2,XP_005218099.1,XP_005218100.1,XP_005218101.1,XP_005218102.1,XP_024832855.1	104,069.7	1	5	5	10	0.000225	0.148	946
45336	trafficking protein particle complex subunit 13 [Bos taurus]	NP_001095410.1,XP_005221505.1,XP_005221506.1,XP_005221507.1,XP_010815023.1,XP_024837020.1	46,547.2	0.998	2	2	2	4.5e-05	0.0743	417
45336	CCR4-NOT transcription complex subunit 7 [Bos taurus]	NP_001029484.1,XP_010818548.1	32,719.0	1	2	2	2	4.5e-05	0.0842	285
45336	protein WWC2 isoform X1 [Bos taurus]	XP_024842231.1,XP_024842232.1	132,321.9	0.998	1	1	1	2.25e-05	0.0126	1194
45336	semaphorin-7A isoform X1 [Bos taurus]	XP_010815390.1	71,418.3	1	18	24	24	0.00054	0.428	631
45336	fermitin family homolog 3 [Bos taurus]	NP_001032695.1	75,784.8	1	10	10	10	0.000225	0.217	665
45336	protein prenyltransferase alpha subunit repeat-containing protein 1 [Bos taurus]	NP_001193786.1,XP_005210075.1,XP_010806173.1	46,339.7	1	4	4	4	9.01e-05	0.134	402
45336	serine/threonine-protein kinase Nek9 [Bos taurus]	NP_001192989.1	106,904.4	1	35	58	58	0.00131	0.533	977
45336	26S proteasome regulatory subunit 10B [Bos taurus]	NP_001039705.1	44,075.7	1	4	4	4	9.01e-05	0.116	389
45336	serine/threonine-protein phosphatase 6 regulatory subunit 2 isoform X1 [Bos taurus]	XP_024848648.1,XP_024848649.1,XP_024848650.1,XP_024848651.1,XP_024848652.1,XP_024848653.1,XP_024848654.1,XP_024848655.1,XP_024848656.1,XP_024848657.1	103,319.3	1	2	2	3	6.76e-05	0.0542	959
45336	exocyst complex component 4 [Bos taurus]	NP_001095677.1	110,484.2	1	6	6	6	0.000135	0.0903	975
45336	A-kinase anchor protein 11 isoform X1 [Bos taurus]	XP_002691818.2,XP_005213749.2,XP_024855794.1,XP_024855795.1	209,682.2	1	30	37	38	0.000856	0.242	1905
45336	signal transducer and activator of transcription 5B [Bos taurus]	NP_777042.2,XP_005220730.1,XP_005220731.1,XP_024835401.1	89,943.8	0.999	1	1	11	0.000248	0.161	787
45336	unconventional myosin-XVIIIa isoform X12 [Bos taurus]	XP_024836445.1	237,664.7	1	1	2	92	0.00207	0.387	2114
45336	synaptojanin-1 [Bos taurus]	NP_776893.2,XP_005201143.2,XP_005201145.2,XP_005201146.2,XP_005201148.2,XP_005201149.2,XP_005201150.2,XP_005201151.2,XP_005201152.2,XP_005201154.2,XP_010799193.1,XP_024847635.1,XP_024847659.1,XP_024847695.1,XP_024847727.1,XP_024847869.1,XP_024847961.1	143,698.5	1	8	8	8	0.00018	0.0946	1300
45336	protein CIP2A isoform X1 [Bos taurus]	XP_005201396.1	102,370.0	1	26	33	33	0.000743	0.343	908
45336	182 kDa tankyrase-1-binding protein [Bos taurus]	XP_002693759.2,XP_005216619.1,XP_024831691.1,XP_024831692.1,XP_024831693.1	183,391.0	1	5	5	5	0.000113	0.0496	1774
45336	vesicle transport protein USE1 [Bos taurus]	NP_001069052.1	29,464.1	1	3	3	3	6.76e-05	0.165	260
45336	sec1 family domain-containing protein 2 [Bos taurus]	NP_001071473.1	75,071.6	1	7	7	7	0.000158	0.149	684
45336	60S ribosomal protein L24 [Bos taurus]	NP_776880.1	17,779.5	1	5	7	7	0.000158	0.318	157
45336	anaphase-promoting complex subunit 1 isoform X1 [Bos taurus]	XP_002691172.2,XP_005212426.1,XP_010808067.1	216,048.5	1	4	4	4	9.01e-05	0.0407	1943
45336	histidine--tRNA ligase, cytoplasmic [Bos taurus]	NP_001039531.1,XP_024849853.1	57,287.2	1	6	6	6	0.000135	0.139	509
45336	E3 ubiquitin-protein ligase RNF213 isoform X1 [Bos taurus]	XP_005221175.1,XP_015314428.1	594,307.5	1	4	4	4	9.01e-05	0.0126	5229
45336	unconventional myosin-VI [Bos taurus]	NP_001193001.1,XP_005210731.1,XP_005210734.1,XP_005210737.1,XP_015328260.1	148,665.5	1	1	1	291	0.00655	0.625	1286
45336	melanoma-associated antigen D2 [Bos taurus]	NP_001069133.1,XP_005228281.1,XP_005228282.1,XP_005228283.1,XP_024843710.1,XP_024843711.1	63,208.6	1	15	17	19	0.000428	0.406	588
45336	TRIO and F-actin-binding protein isoform X1 [Bos taurus]	XP_024847393.1	232,453.6	1	10	13	14	0.000315	0.0577	2114
45336	nuclear pore complex protein Nup214 [Bos taurus]	NP_001192372.1,XP_005213475.2,XP_010808798.1	213,179.1	1	41	60	63	0.00142	0.353	2087
45336	GTPase-activating protein and VPS9 domain-containing protein 1 isoform X3 [Bos taurus]	XP_010808654.1,XP_024854792.1	162,812.8	1	13	14	14	0.000315	0.151	1461
45336	nuclear pore complex protein Nup85 [Bos taurus]	NP_001029559.1,XP_010814825.1	74,712.2	1	5	5	5	0.000113	0.0991	656
45336	oxysterol-binding protein-related protein 11 [Bos taurus]	NP_001179937.1	84,689.5	1	2	2	2	4.5e-05	0.0515	758
45336	DNA replication licensing factor MCM5 [Bos taurus]	NP_001068758.2	82,163.2	1	4	4	4	9.01e-05	0.0722	734
45336	formin-binding protein 1 isoform X21 [Bos taurus]	XP_024854744.1,XP_024854745.1	65,139.9	1	8	10	10	0.000225	0.195	560
45336	60S ribosomal protein L32 [Bos taurus]	NP_001029955.1	15,874.5	1	2	2	2	4.5e-05	0.17	135
45336	ADP-sugar pyrophosphatase isoform X2 [Bos taurus]	XP_005214151.1,XP_005214152.1	24,193.7	1	3	3	3	6.76e-05	0.284	218
45336	inositol 1,4,5-trisphosphate receptor type 2 isoform X1 [Bos taurus]	XP_024847122.1	308,071.4	1	13	14	16	0.00036	0.0796	2701
45336	glutathione reductase, mitochondrial [Bos taurus]	NP_001107662.1	56,362.0	1	2	2	2	4.5e-05	0.0482	519
45336	SH3 domain-binding glutamic acid-rich-like protein 2 [Bos taurus]	NP_001077260.1	12,292.2	1	3	3	3	6.76e-05	0.579	107
45336	protein unc-13 homolog D [Bos taurus]	NP_001179012.1,XP_005221223.2	123,359.3	1	2	2	2	4.5e-05	0.0367	1090
45336	protein-associating with the carboxyl-terminal domain of ezrin [Bos taurus]	NP_001068741.2,XP_005216949.2	81,109.5	1	2	2	2	4.5e-05	0.0286	734
45336	rootletin isoform X1 [Bos taurus]	XP_024839060.1,XP_024839061.1,XP_024839066.1,XP_024839077.1	232,815.0	1	2	2	2	4.5e-05	0.0105	2098
45336	inositol polyphosphate 5-phosphatase OCRL-1 [Bos taurus]	NP_001095661.1,XP_005227557.1,XP_010819703.1,XP_015316907.1,XP_024843899.1	90,665.2	1	6	6	6	0.000135	0.0867	784
45336	transport and Golgi organization protein 6 homolog isoform X1 [Bos taurus]	XP_002694878.2,XP_005218928.2,XP_010812992.2	120,933.0	1	10	11	11	0.000248	0.121	1093
45336	rho guanine nucleotide exchange factor 6 [Bos taurus]	NP_001179929.1,XP_015316932.1	87,274.3	1	9	11	13	0.000293	0.196	776
45336	ankyrin repeat domain-containing protein 17 isoform X5 [Bos taurus]	XP_010804501.1,XP_024848896.1,XP_024848897.1	264,433.1	1	12	13	19	0.000428	0.108	2499
45336	40S ribosomal protein S7 [Bos taurus]	NP_001092344.1	22,127.5	1	3	3	3	6.76e-05	0.216	194
45336	ADP/ATP translocase 3 [Bos taurus]	NP_777085.1	32,878.4	1	1	1	28	0.000631	0.507	298
45336	adaptin ear-binding coat-associated protein 2 [Bos taurus]	NP_001015562.1	28,551.0	1	5	7	7	0.000158	0.289	266
45336	integrin beta-1 isoform X2 [Bos taurus]	XP_005214205.1,XP_010809399.1,XP_024856073.1,XP_024856074.1,XP_024856075.1,XP_024856076.1,XP_024856077.1	88,562.5	1	3	3	3	6.76e-05	0.0512	801
45336	coiled-coil domain-containing protein 186 isoform X1 [Bos taurus]	XP_024841885.1,XP_024841886.1,XP_024841887.1	104,125.6	1	2	2	2	4.5e-05	0.0321	904
45336	switch-associated protein 70 [Bos taurus]	NP_001073766.2	68,899.7	1	36	53	55	0.00124	0.535	585
45336	transportin-1 [Bos taurus]	NP_001070008.1,XP_024837174.1,XP_024837175.1,XP_024837176.1,XP_024837177.1	101,341.8	1	4	5	7	0.000158	0.0899	890
45336	hamartin isoform X1 [Bos taurus]	XP_005213506.1,XP_005213507.1,XP_010808830.1,XP_010808831.1,XP_015329171.1,XP_024855381.1	128,594.7	1	6	6	6	0.000135	0.0879	1160
45336	nucleophosmin [Bos taurus]	NP_001030518.1	32,703.2	1	3	3	3	6.76e-05	0.163	294
45336	methionine aminopeptidase 2 [Bos taurus]	NP_001035583.1	52,812.3	1	2	3	3	6.76e-05	0.0671	477
45336	calcium-binding and coiled-coil domain-containing protein 2 [Bos taurus]	NP_776825.1,XP_005220542.3,XP_024835379.1	52,551.2	0.999	1	1	1	2.25e-05	0.0733	450
45336	40S ribosomal protein S11 [Bos taurus]	NP_001019739.1	18,399.2	1	10	12	12	0.00027	0.468	158
45336	TA_TaC12_036880.t1|allStrains1842|TA11270	TA_TaC12_036880.t1|allStrains1842|TA11270	15,933.7	1	2	2	2	4.5e-05	0.229	141
45336	14-3-3 protein zeta/delta [Bos taurus]	NP_777239.1,XP_024857197.1,XP_024857198.1	27,745.9	1	3	3	6	0.000135	0.249	245
45336	ATP-dependent RNA helicase DDX19B [Bos taurus]	NP_001039695.1,XP_005218406.1	54,445.7	0.999	1	1	2	4.5e-05	0.0599	484
45336	interferon regulatory factor 4 [Bos taurus]	NP_001193091.1,XP_005223912.1,XP_005223913.1,XP_024839231.1	51,541.1	1	2	2	2	4.5e-05	0.0754	451
45336	cysteine and histidine-rich domain-containing protein 1 [Bos taurus]	NP_001039377.1	37,426.3	1	5	5	6	0.000135	0.265	332
45336	ubiquitin carboxyl-terminal hydrolase 5 [Bos taurus]	NP_001178985.1,XP_005207167.1,XP_005207168.1,XP_024847218.1	95,803.1	1	2	2	2	4.5e-05	0.049	858
45336	coronin-1B [Bos taurus]	NP_001106714.1	54,252.8	1	6	6	6	0.000135	0.197	488
45336	protein phosphatase 1 regulatory subunit 21 isoform X2 [Bos taurus]	XP_015328918.1	87,931.5	1	2	2	2	4.5e-05	0.0347	779
45336	receptor-type tyrosine-protein phosphatase C precursor [Bos taurus]	NP_001193452.1,XP_005217387.1,XP_010811847.1,XP_010811849.1,XP_015330753.1,XP_024831838.1,XP_024831839.1,XP_024831840.1,XP_024831841.1	130,102.5	1	15	18	18	0.000405	0.19	1145
45336	histone H2B 1/2/3/4/6 [Bos taurus]	XP_002690344.1	13,992.5	1	0	0	2	4.5e-05	0.0806	124
45336	apoptosis-inducing factor 2 [Bos taurus]	NP_001300960.1,XP_005226544.1,XP_005226545.1,XP_010818955.1,XP_010818956.1,XP_024842465.1,XP_024842466.1	40,476.4	1	3	3	3	6.76e-05	0.0992	373
45336	importin-8 isoform X1 [Bos taurus]	XP_024847566.1	113,737.0	1	9	11	12	0.00027	0.157	984
45336	protein arginine methyltransferase NDUFAF7, mitochondrial precursor [Bos taurus]	NP_001094519.2	49,337.6	0.999	1	1	1	2.25e-05	0.0249	441
45336	leucine zipper protein 1 [Bos taurus]	NP_001192757.1,XP_005203213.1,XP_005203215.1,XP_005203216.1,XP_005203218.1,XP_024857272.1,XP_024857275.1	118,879.4	1	13	16	16	0.00036	0.2	1071
45336	zinc finger CCCH-type antiviral protein 1 [Bos taurus]	XP_003586054.1	100,755.1	1	27	32	34	0.000766	0.397	896
45336	docking protein 1 [Bos taurus]	NP_001019714.2	52,206.4	1	16	18	19	0.000428	0.571	483
45336	ataxin-10 [Bos taurus]	NP_001070519.1	53,104.1	1	3	3	3	6.76e-05	0.0716	475
45336	interleukin-1 receptor-associated kinase 3 [Bos taurus]	NP_001177228.1,XP_024847361.1,XP_024847362.1	58,457.2	1	3	3	3	6.76e-05	0.087	517
45336	mRNA-decapping enzyme 1A [Bos taurus]	NP_001095800.1	62,783.3	1	6	6	7	0.000158	0.166	579
45336	60S ribosomal protein L18 [Bos taurus]	NP_001015556.1	21,536.1	1	6	6	6	0.000135	0.287	188
45336	plastin-2 isoform X1 [Bos taurus]	XP_005213731.1	70,114.7	1	28	42	53	0.00119	0.737	627
45336	signal transducer and activator of transcription 3 isoform X4 [Bos taurus]	XP_024835635.1	83,027.0	1	0	0	38	0.000856	0.469	721
45336	nucleolar transcription factor 1 isoform X1 [Bos taurus]	XP_002696088.1,XP_003587499.1,XP_010814703.1,XP_010814704.1,XP_010814705.1,XP_024836677.1,XP_024836678.1,XP_024836679.1	88,633.7	0.999	1	1	1	2.25e-05	0.0159	757
45336	general vesicular transport factor p115 [Bos taurus]	NP_777270.2,XP_005208127.1,XP_005208128.1,XP_005208129.1	107,531.2	1	10	14	14	0.000315	0.18	961
45336	mitochondrial import inner membrane translocase subunit TIM50 precursor [Bos taurus]	NP_001030196.1	40,110.1	1	3	3	3	6.76e-05	0.107	355
45336	protein LTV1 homolog [Bos taurus]	NP_001068794.1	54,789.6	1	2	2	2	4.5e-05	0.0737	475
45336	vacuolar protein sorting-associated protein 13C isoform X1 [Bos taurus]	XP_003586616.2	418,181.7	1	42	47	47	0.00106	0.167	3710
45336	elongation factor 1-gamma [Bos taurus]	NP_001035577.1	50,378.8	1	7	7	8	0.00018	0.202	440
45336	signal recognition particle receptor subunit alpha [Bos taurus]	NP_001068590.1	69,897.8	1	11	12	12	0.00027	0.224	639
45336	LIM domain-containing protein 1 [Bos taurus]	NP_001180092.1	71,885.2	1	10	11	11	0.000248	0.258	674
45336	CD2-associated protein isoform X3 [Bos taurus]	XP_010816509.1	62,751.8	0.999	0	0	13	0.000293	0.291	564
45336	plasminogen activator inhibitor 1 RNA-binding protein [Bos taurus]	NP_001039914.1	18,444.3	1	3	4	4	9.01e-05	0.176	176
45336	histone H3.3 [Bos taurus]	XP_005208273.3	15,370.8	0.999	1	1	4	9.01e-05	0.353	136
45336	40S ribosomal protein S5 [Bos taurus]	NP_001015531.1	22,877.0	1	4	4	4	9.01e-05	0.284	204
45336	amidophosphoribosyltransferase isoform X1 [Bos taurus]	XP_015327102.1	52,899.4	1	2	2	24	0.00054	0.429	473
45336	PEST proteolytic signal-containing nuclear protein [Bos taurus]	NP_001033294.1	18,988.5	1	2	2	2	4.5e-05	0.163	178
45336	receptor-interacting serine/threonine-protein kinase 2 [Bos taurus]	NP_001029782.1,XP_005215727.1	61,107.3	1	1	1	1	2.25e-05	0.0426	540
45336	rac GTPase-activating protein 1 isoform X2 [Bos taurus]	XP_002687324.1,XP_005206411.1,XP_010803316.1,XP_024848210.1,XP_024848212.1	70,821.5	1	3	3	3	6.76e-05	0.0665	632
45336	myosin regulatory light polypeptide 9 [Bos taurus]	NP_001068702.1	19,846.1	1	2	2	19	0.000428	0.401	172
45336	arfaptin-1 [Bos taurus]	NP_001077119.1,XP_015330819.1,XP_024832870.1,XP_024832871.1,XP_024832872.1,XP_024832874.1,XP_024832875.1,XP_024832876.1,XP_024832878.1,XP_024832879.1	41,704.2	1	2	2	2	4.5e-05	0.102	373
45336	protein Spindly isoform X2 [Bos taurus]	XP_005221442.1,XP_024837041.1,XP_024837042.1,XP_024837043.1,XP_024837044.1	69,596.0	1	3	3	3	6.76e-05	0.0614	603
45336	phosphatidylinositol 4-phosphate 3-kinase C2 domain-containing subunit beta isoform X1 [Bos taurus]	XP_024832388.1,XP_024832389.1,XP_024832390.1,XP_024832391.1,XP_024832392.1,XP_024832393.1,XP_024832394.1	185,263.9	1	13	13	13	0.000293	0.154	1644
45336	BTB/POZ domain-containing protein KCTD12 [Bos taurus]	XP_005213929.1	35,723.8	1	3	3	3	6.76e-05	0.113	326
45336	transforming acidic coiled-coil-containing protein 3 [Bos taurus]	NP_001093775.1,XP_005208348.1,XP_005208350.1	86,368.6	1	13	18	19	0.000428	0.319	810
45336	peptidyl-tRNA hydrolase 2, mitochondrial precursor [Bos taurus]	NP_001029691.1,XP_005219951.1	19,318.7	1	2	3	3	6.76e-05	0.19	179
45336	heterogeneous nuclear ribonucleoprotein U-like protein 1 [Bos taurus]	NP_001076935.1	96,031.7	1	5	5	5	0.000113	0.0991	858
45336	exportin-T [Bos taurus]	NP_001193005.1,XP_015326594.1	110,123.1	1	2	2	2	4.5e-05	0.026	962
45336	extended synaptotagmin-1 [Bos taurus]	NP_001071411.1	123,030.9	1	13	14	14	0.000315	0.178	1106
45336	protein transport protein Sec24B isoform X1 [Bos taurus]	XP_002688127.5,XP_003586227.4	157,336.8	1	12	12	15	0.000338	0.151	1459
45336	serine/threonine-protein kinase SIK3 isoform X1 [Bos taurus]	XP_002693070.2,XP_010810695.1,XP_010810696.1,XP_010810697.1	149,744.4	0.989	1	1	1	2.25e-05	0.0169	1362
45336	myotubularin-related protein 9 [Bos taurus]	NP_001094657.1	63,487.7	1	2	3	3	6.76e-05	0.0474	549
45336	YTH domain-containing family protein 2 [Bos taurus]	NP_001069721.1	62,449.5	1	2	2	2	4.5e-05	0.0448	580
45336	WAS/WASL-interacting protein family member 1 [Bos taurus]	NP_001070391.1,XP_005202405.2,XP_005202406.2,XP_015330440.2	51,262.2	1	7	7	7	0.000158	0.235	503
45336	LOW QUALITY PROTEIN: nuclear RNA export factor 3 [Bos taurus]	XP_024844964.1	58,434.3	1	2	3	10	0.000225	0.193	518
45336	myosin phosphatase Rho-interacting protein isoform X1 [Bos taurus]	XP_024836018.1,XP_024836019.1	262,092.7	1	0	0	143	0.00322	0.48	2344
45336	RING finger and CHY zinc finger domain-containing protein 1 [Bos taurus]	NP_001077223.1	30,168.1	1	2	2	2	4.5e-05	0.0958	261
45336	hyaluronan mediated motility receptor isoform X1 [Bos taurus]	XP_005209752.1	82,649.8	1	2	2	16	0.00036	0.319	715
45336	T-complex protein 1 subunit zeta [Bos taurus]	NP_001029714.1	57,957.6	1	18	27	28	0.000631	0.488	531
45336	COP9 signalosome complex subunit 3 [Bos taurus]	NP_001092374.1	47,800.1	1	2	2	2	4.5e-05	0.0757	423
45336	cell division control protein 42 homolog precursor [Bos taurus]	NP_001039797.1	21,258.8	1	3	3	3	6.76e-05	0.288	191
45336	constitutive coactivator of PPAR-gamma-like protein 1 [Bos taurus]	NP_001092375.1	121,552.8	1	2	2	2	4.5e-05	0.0287	1114
45336	profilin-1 [Bos taurus]	NP_001015592.1	15,057.6	1	5	6	7	0.000158	0.421	140
45336	60S ribosomal protein L23a [Bos taurus]	NP_001039423.1	17,696.2	1	2	2	2	4.5e-05	0.154	156
45336	coiled-coil domain-containing protein 6 [Bos taurus]	XP_024842681.1	53,371.0	0.999	2	2	2	4.5e-05	0.065	477
45336	protein misato homolog 1 [Bos taurus]	NP_001039873.1	62,277.5	1	4	4	4	9.01e-05	0.145	572
45336	spartin [Bos taurus]	NP_001071464.1,XP_005213700.1	72,702.0	1	7	9	10	0.000225	0.174	668
45336	protein NDRG1 [Bos taurus]	NP_001030181.2,XP_010810222.1	41,656.8	1	2	2	2	4.5e-05	0.146	384
45336	AP-3 complex subunit mu-1 isoform X1 [Bos taurus]	XP_005226428.1,XP_005226429.1,XP_005226430.1	46,940.0	1	8	9	9	0.000203	0.306	418
45336	dynamin-1-like protein isoform X7 [Bos taurus]	XP_005206910.1	78,041.0	1	1	1	27	0.000608	0.452	699
45336	receptor of activated protein C kinase 1 [Bos taurus]	NP_786996.1	35,077.0	1	9	15	18	0.000405	0.517	317
45336	eukaryotic translation initiation factor 4E [Bos taurus]	NP_776735.2	25,079.5	1	3	3	3	6.76e-05	0.147	217
45336	interferon-induced transmembrane protein 3 [Bos taurus]	NP_001071609.1	15,728.0	1	2	2	2	4.5e-05	0.281	146
45336	uncharacterized protein LOC516742 [Bos taurus]	XP_015318508.1	32,626.4	1	1	3	35	0.000788	0.342	292
45336	endoplasmin precursor [Bos taurus]	NP_777125.1	92,429.4	0.999	1	1	3	6.76e-05	0.0348	804
45336	HAUS augmin-like complex subunit 5 isoform X1 [Bos taurus]	XP_005218988.2	71,585.7	1	6	6	6	0.000135	0.147	633
45336	serine/threonine-protein kinase 4 [Bos taurus]	NP_001015602.1	55,588.1	1	9	11	18	0.000405	0.357	487
45336	docking protein 2 [Bos taurus]	NP_001095472.1	45,729.8	1	2	2	2	4.5e-05	0.0581	413
45336	nucleolar RNA helicase 2 [Bos taurus]	NP_001076996.1	87,231.9	1	2	2	2	4.5e-05	0.0434	784
45336	tubulin beta-6 chain [Bos taurus]	NP_001039838.1	49,900.1	1	9	11	47	0.00106	0.688	446
45336	unconventional myosin-Ig isoform X1 [Bos taurus]	XP_005205671.1	115,907.8	1	39	58	60	0.00135	0.483	1013
45336	epidermal growth factor receptor substrate 15 [Bos taurus]	NP_001091556.1,XP_005204647.1	100,209.3	1	25	29	29	0.000653	0.386	910
45336	rho GTPase-activating protein 30 isoform X2 [Bos taurus]	XP_005203596.1,XP_024845368.1,XP_024845369.1,XP_024845370.1	117,438.9	1	8	10	10	0.000225	0.112	1096
45336	MTSS1-like protein isoform X1 [Bos taurus]	XP_024834642.1,XP_024834643.1,XP_024834645.1,XP_024834646.1	78,807.8	1	3	4	4	9.01e-05	0.0865	740
45336	WASH complex subunit 1 [Bos taurus]	NP_001098876.1	50,773.8	1	3	3	3	6.76e-05	0.108	471
45336	signal transducer and activator of transcription 1-alpha/beta isoform X1 [Bos taurus]	XP_005202627.2,XP_005202630.1,XP_024856465.1	87,100.7	1	22	33	33	0.000743	0.378	749
45336	eukaryotic translation initiation factor 2A [Bos taurus]	NP_001095753.1	65,206.2	1	10	11	11	0.000248	0.262	585
45336	merlin isoform X1 [Bos taurus]	XP_003587221.1	69,751.1	1	4	4	4	9.01e-05	0.0856	596
45336	rab3 GTPase-activating protein non-catalytic subunit [Bos taurus]	NP_001179128.1	155,621.2	1	9	9	9	0.000203	0.0876	1392
45336	glucocorticoid receptor [Bos taurus]	NP_001193563.1,XP_024849607.1,XP_024849608.1	86,061.5	1	11	11	11	0.000248	0.27	781
45336	tyrosine-protein phosphatase non-receptor type 23 [Bos taurus]	NP_001193455.1	176,294.9	1	10	11	11	0.000248	0.0934	1617
45336	ATP-binding cassette sub-family F member 1 [Bos taurus]	NP_001193838.1	95,977.7	1	11	11	11	0.000248	0.206	845
45336	centriolin isoform X6 [Bos taurus]	XP_024852137.1,XP_024852138.1	266,121.5	1	7	7	7	0.000158	0.0445	2314
45336	nucleolar protein 58 isoform X1 [Bos taurus]	XP_005202669.1	60,651.7	1	3	3	3	6.76e-05	0.0761	539
45336	bridging integrator 2 [Bos taurus]	NP_001076904.1	57,457.6	1	7	8	9	0.000203	0.22	519
45336	60S ribosomal protein L27a [Bos taurus]	NP_001019642.1	16,577.4	1	6	8	8	0.00018	0.392	148
45336	60S ribosomal protein L27 [Bos taurus]	NP_001029223.1	15,798.4	1	6	8	8	0.00018	0.404	136
45336	AP-2 complex subunit mu [Bos taurus]	NP_001029695.1,XP_005201651.1	49,655.7	1	2	2	2	4.5e-05	0.0529	435
45336	coatomer subunit alpha [Bos taurus]	NP_001099115.1,XP_005203500.1	138,348.4	1	14	17	17	0.000383	0.154	1224
45336	60S ribosomal protein L30 [Bos taurus]	NP_001029606.1	12,784.7	1	4	11	11	0.000248	0.513	115
45336	protein arginine N-methyltransferase 9 [Bos taurus]	NP_001092521.1	94,514.1	1	2	2	2	4.5e-05	0.0426	846
45336	spermatogenesis-associated protein 2 [Bos taurus]	NP_001179609.1,XP_005214800.1,XP_005214801.1,XP_010809790.1,XP_024856440.1	57,383.8	1	12	15	16	0.00036	0.28	517
45336	ubiquitin carboxyl-terminal hydrolase 47 [Bos taurus]	NP_001230219.1,XP_005215990.1,XP_005215991.1,XP_024830948.1	157,519.1	1	16	19	20	0.00045	0.167	1375
45336	band 4.1-like protein 2 isoform X1 [Bos taurus]	XP_010806855.1,XP_010806856.1,XP_010806857.1,XP_010806858.1,XP_010806859.1,XP_010806861.1,XP_010806862.1,XP_010806865.1,XP_010806869.1,XP_010806870.1,XP_024852759.1,XP_024852767.1	118,220.4	1	9	11	11	0.000248	0.204	1058
45336	charged multivesicular body protein 7 [Bos taurus]	NP_001092589.1	50,645.0	1	8	9	9	0.000203	0.267	450
45336	arf-GAP with GTPase, ANK repeat and PH domain-containing protein 2 [Bos taurus]	NP_001178968.1,XP_010803426.1	124,309.2	0.999	2	2	2	4.5e-05	0.0202	1188
45336	prohibitin-2 [Bos taurus]	NP_001039663.1	33,358.8	1	3	4	4	9.01e-05	0.124	299
45336	disco-interacting protein 2 homolog B [Bos taurus]	NP_001179238.1	171,480.3	1	3	3	6	0.000135	0.0483	1575
45336	conserved oligomeric Golgi complex subunit 2 [Bos taurus]	NP_001070307.2,XP_005226618.1,XP_005226619.1,XP_024842401.1,XP_024842402.1,XP_024842403.1,XP_024842404.1	83,426.7	1	2	2	2	4.5e-05	0.0501	739
45336	signal transducer and activator of transcription 4 [Bos taurus]	NP_001077161.2,XP_015313728.2,XP_024857209.1,XP_024857212.1,XP_024857213.1	86,109.1	1	16	20	20	0.00045	0.266	751
45336	ADP-ribosylation factor GTPase-activating protein 1 isoform X2 [Bos taurus]	XP_005214647.1,XP_005214650.1,XP_024856178.1	45,438.2	1	4	5	5	0.000113	0.233	417
45336	leucine-rich repeat-containing protein 59 [Bos taurus]	NP_001029750.1	34,880.4	1	4	4	4	9.01e-05	0.199	306
45336	phosphatidylinositol 3-kinase catalytic subunit type 3 [Bos taurus]	NP_001092537.1,XP_010816989.1	101,497.7	0.999	1	1	1	2.25e-05	0.0135	887
45336	multifunctional protein ADE2 isoform X1 [Bos taurus]	XP_005208002.2,XP_005208003.2,XP_010804426.2,XP_024848829.1	96,158.7	1	17	23	23	0.000518	0.205	864
45336	ADP/ATP translocase 2 [Bos taurus]	NP_777084.1	32,956.6	1	3	6	32	0.000721	0.557	298
45336	40S ribosomal protein S26 [Bos taurus]	NP_001015561.1	13,015.5	1	4	5	5	0.000113	0.443	115
45336	importin-5 [Bos taurus]	NP_001032906.1	47,303.8	1	4	4	4	9.01e-05	0.104	422
45336	OTU domain-containing protein 4 isoform X1 [Bos taurus]	XP_005217558.1,XP_024833077.1	115,412.8	1	2	2	2	4.5e-05	0.0402	1044
45336	eukaryotic peptide chain release factor GTP-binding subunit ERF3B [Bos taurus]	NP_001192507.1	69,577.7	1	9	13	51	0.00115	0.453	631
45336	S-adenosylmethionine synthase [Bos taurus]	NP_001094601.1	43,691.0	1	4	4	4	9.01e-05	0.137	395
45336	sequestosome-1 [Bos taurus]	NP_788814.1	47,870.5	1	9	14	14	0.000315	0.398	440
45336	probable ATP-dependent RNA helicase DDX5 [Bos taurus]	NP_001178324.1	69,149.7	1	7	7	11	0.000248	0.215	614
45336	centrosomal protein of 192 kDa isoform X1 [Bos taurus]	XP_010817274.1,XP_010817275.1,XP_010817276.1,XP_010817277.1	273,212.2	1	5	5	5	0.000113	0.0353	2493
45336	hsp90 co-chaperone Cdc37 [Bos taurus]	NP_001030415.1	44,580.2	1	3	3	3	6.76e-05	0.142	380
45336	HAUS augmin-like complex subunit 2 [Bos taurus]	NP_001070287.1,XP_010807466.1	26,688.7	1	4	4	4	9.01e-05	0.204	235
45336	adseverin [Bos taurus]	NP_776602.1	80,772.5	1	17	26	27	0.000608	0.359	715
45336	pre-mRNA-splicing factor ATP-dependent RNA helicase DHX15 [Bos taurus]	NP_001091487.1	90,935.2	1	16	17	18	0.000405	0.263	795
45336	shootin-1 isoform X1 [Bos taurus]	XP_003587946.2	71,230.0	1	18	22	22	0.000495	0.374	628
45336	catenin delta-1 [Bos taurus]	NP_001179331.1	106,864.2	1	22	30	30	0.000676	0.358	960
45336	heterogeneous nuclear ribonucleoprotein F [Bos taurus]	NP_001014860.1,XP_005226303.1,XP_005226304.1,XP_005226306.1,XP_005226307.1,XP_005226309.1,XP_010818757.1,XP_015316432.1,XP_024842384.1,XP_024842385.1,XP_024842386.1,XP_024842387.1,XP_024842388.1	45,689.0	1	8	12	15	0.000338	0.403	414
45336	exocyst complex component 2 [Bos taurus]	NP_001193088.1,XP_005223920.1,XP_024839331.1,XP_024839332.1	103,345.1	0.999	1	1	1	2.25e-05	0.0108	924
45336	60S ribosomal protein L35 [Bos taurus]	NP_001029667.1	14,566.5	1	2	2	2	4.5e-05	0.187	123
45336	AP-1 complex subunit gamma-like 2 isoform X1 [Bos taurus]	XP_005211305.4,XP_010807160.3	86,747.5	1	13	13	14	0.000315	0.269	785
45336	dehydrogenase/reductase SDR family member 1 [Bos taurus]	NP_001039759.1	34,019.9	1	3	3	3	6.76e-05	0.147	312
45336	pleckstrin homology domain-containing family O member 2 [Bos taurus]	NP_001069751.1	54,118.4	1	3	3	3	6.76e-05	0.12	499
45336	serine/threonine-protein phosphatase 6 regulatory ankyrin repeat subunit C [Bos taurus]	NP_001179459.1,XP_005206675.1,XP_010803487.1	115,154.0	1	2	2	2	4.5e-05	0.0242	1076
45336	protein-tyrosine kinase 2-beta isoform X2 [Bos taurus]	XP_024851682.1	110,957.5	1	4	4	4	9.01e-05	0.0548	967
45336	ras GTPase-activating-like protein IQGAP1 [Bos taurus]	XP_024838093.1	189,231.0	1	28	30	30	0.000676	0.275	1657
45336	TIP41-like protein [Bos taurus]	NP_001073083.1,XP_005203459.1,XP_015316542.1	28,162.1	1	3	4	4	9.01e-05	0.174	242
45336	60S ribosomal protein L14 [Bos taurus]	NP_001029846.1	23,436.6	1	5	6	7	0.000158	0.266	214
45336	myosin-9 [Bos taurus]	NP_001179691.2	227,209.3	1	178	639	2839	0.0639	0.729	1965
45336	DNA polymerase alpha subunit B [Bos taurus]	NP_001019713.2	66,434.7	0.988	1	1	1	2.25e-05	0.0333	600
45336	tight junction protein ZO-1 isoform X6 [Bos taurus]	XP_024837775.1,XP_024837778.1,XP_024837780.1	195,535.2	1	26	29	30	0.000676	0.26	1763
45336	poly [ADP-ribose] polymerase 1 isoform X1 [Bos taurus]	XP_005216853.1	113,070.8	1	3	3	3	6.76e-05	0.0474	1013
45336	signal transducer and activator of transcription 3 isoform X3 [Bos taurus]	XP_024835634.1	83,114.1	1	1	2	40	0.000901	0.499	722
45336	linker for activation of T-cells family member 2 precursor [Bos taurus]	NP_001068651.2,XP_005225075.2,XP_005225076.2,XP_005225077.2	23,573.6	0.999	1	1	1	2.25e-05	0.0619	210
45336	protein transport protein Sec16A isoform X3 [Bos taurus]	XP_002691705.1,XP_005213521.1,XP_005213522.1,XP_024855407.1,XP_024855409.1	248,663.1	1	21	27	27	0.000608	0.174	2349
45336	vasodilator-stimulated phosphoprotein isoform X2 [Bos taurus]	XP_005219322.1	40,334.4	1	1	1	17	0.000383	0.437	382
45336	filamin-A [Bos taurus]	NP_001193443.1,XP_024843515.1,XP_024843516.1,XP_024843517.1,XP_024843518.1,XP_024843519.1	280,918.5	1	58	72	77	0.00173	0.372	2647
45336	keratin, type II cytoskeletal 5 [Bos taurus]	NP_001008663.1	62,938.6	1	5	5	11	0.000248	0.176	601
45336	heat shock protein HSP 90-beta [Bos taurus]	NP_001073105.1	83,256.2	1	16	23	48	0.00108	0.434	724
45336	aftiphilin isoform X1 [Bos taurus]	XP_002691431.1,XP_002691432.1,XP_024855205.1	101,691.8	1	14	17	17	0.000383	0.305	932
45336	7-dehydrocholesterol reductase [Bos taurus]	NP_001014927.1,XP_024842887.1,XP_024842888.1,XP_024842889.1,XP_024842890.1	54,273.1	1	4	5	5	0.000113	0.137	475
45336	catenin alpha-1 isoform X1 [Bos taurus]	XP_024850067.1,XP_024850068.1,XP_024850070.1	100,103.1	1	2	2	3	6.76e-05	0.0563	906
45336	40S ribosomal protein S18 [Bos taurus]	NP_001028786.1	17,719.3	1	5	5	5	0.000113	0.329	152
45336	afadin isoform X12 [Bos taurus]	XP_024852915.1	200,109.5	1	37	43	44	0.000991	0.332	1778
45336	rho GTPase-activating protein 35 [Bos taurus]	NP_001179327.1,XP_024834226.1	170,504.8	1	21	23	23	0.000518	0.203	1500
45336	TBC1 domain family member 4 [Bos taurus]	NP_001193239.1	146,696.5	1	2	2	2	4.5e-05	0.0316	1299
45336	selenocysteine insertion sequence-binding protein 2 isoform X2 [Bos taurus]	XP_005210524.1	90,511.8	1	2	2	2	4.5e-05	0.0442	814
45336	protein NDRG3 [Bos taurus]	NP_001095466.1,XP_024856317.1,XP_024856318.1,XP_024856319.1,XP_024856320.1,XP_024856321.1,XP_024856322.1,XP_024856323.1,XP_024856324.1,XP_024856325.1,XP_024856326.1	41,251.7	1	4	4	4	9.01e-05	0.184	375
45336	nuclear factor NF-kappa-B p100 subunit [Bos taurus]	NP_001095571.1,XP_024841414.1,XP_024841415.1	96,964.6	1	0	0	21	0.000473	0.298	900
45336	HAUS augmin-like complex subunit 7 [Bos taurus]	NP_001095747.1,XP_005227760.1	40,660.1	1	3	3	3	6.76e-05	0.133	369
45336	protein SGT1 homolog [Bos taurus]	NP_001039668.1,XP_005213688.1,XP_024855630.1	38,075.1	1	6	8	8	0.00018	0.266	338
45336	leucine--tRNA ligase, cytoplasmic [Bos taurus]	NP_001095962.1	134,819.8	1	7	7	7	0.000158	0.0893	1176
45336	nuclear fragile X mental retardation-interacting protein 2 [Bos taurus]	XP_002695718.2	76,280.7	1	10	12	12	0.00027	0.228	697
45336	zinc transporter ZIP14 precursor [Bos taurus]	NP_001091505.1,XP_005210308.2,XP_005210309.1,XP_010806333.1,XP_024851472.1	53,935.0	1	2	2	2	4.5e-05	0.0714	490
45336	unconventional myosin-XIX [Bos taurus]	NP_001019672.2	105,506.6	1	7	7	7	0.000158	0.117	947
45336	ras-related protein Rab-10 [Bos taurus]	NP_001094758.1	22,542.1	1	3	3	4	9.01e-05	0.29	200
45336	D-3-phosphoglycerate dehydrogenase [Bos taurus]	NP_001030189.1	56,451.4	1	4	5	5	0.000113	0.135	533
45336	mRNA export factor [Bos taurus]	NP_001015585.1,XP_024856300.1,XP_024856301.1	40,967.4	1	5	6	6	0.000135	0.198	368
45336	vacuolar protein sorting-associated protein 37A [Bos taurus]	NP_001039626.1	44,250.6	1	6	6	6	0.000135	0.262	397
45336	pericentrin isoform X3 [Bos taurus]	XP_015329566.2,XP_015329576.2,XP_024852679.1	361,539.9	1	3	3	3	6.76e-05	0.0116	3199
45336	nucleosome assembly protein 1-like 1 [Bos taurus]	NP_001092685.1,XP_015326352.1,XP_024848093.1	45,376.8	1	3	3	4	9.01e-05	0.182	391
45336	vacuolar protein sorting-associated protein 41 homolog [Bos taurus]	NP_001076922.1,XP_024846499.1	98,587.5	0.999	1	1	1	2.25e-05	0.0176	854
45336	methylsterol monooxygenase 1 [Bos taurus]	NP_001092333.1,XP_005217482.1,XP_005217483.1	35,061.9	0.999	1	1	1	2.25e-05	0.0478	293
45336	ATP-binding cassette sub-family F member 2 [Bos taurus]	NP_001039601.1,XP_005205889.1,XP_024846397.1	71,477.8	1	15	20	20	0.00045	0.293	625
45336	protein transport protein Sec23B [Bos taurus]	NP_001029798.1,XP_005214413.1,XP_005214414.1,XP_005214415.1,XP_005214418.1,XP_005214419.1,XP_005214420.1,XP_015329520.1,XP_024856489.1	86,464.1	1	17	24	27	0.000608	0.404	767
45336	TA_TaC12_026340.t1|allStrains1367|TA17945	TA_TaC12_026340.t1|allStrains1367|TA17945	15,768.9	1	2	3	3	6.76e-05	0.236	141
45336	DNA topoisomerase 3-beta-1 [Bos taurus]	NP_001193635.1,XP_024833140.1,XP_024833141.1,XP_024833142.1	96,380.3	1	2	2	2	4.5e-05	0.0395	861
45336	calcium-binding mitochondrial carrier protein Aralar1 [Bos taurus]	NP_001094664.1,XP_005202403.1	74,531.9	1	7	9	14	0.000315	0.224	675
45336	protein transport protein Sec24A [Bos taurus]	NP_001095319.1,XP_024849699.1	120,099.3	1	8	9	12	0.00027	0.136	1099
45336	autophagy-related protein 13 [Bos taurus]	NP_001070280.1,XP_005216486.1,XP_005216487.1,XP_005216488.1,XP_005216489.1,XP_005216490.1,XP_005216491.1,XP_005216492.1,XP_005216493.1,XP_024830877.1,XP_024830878.1,XP_024830879.1	52,426.9	1	2	2	2	4.5e-05	0.0708	480
45336	DNA-directed RNA polymerase II subunit RPB2 [Bos taurus]	NP_001092552.1	133,871.0	1	5	6	6	0.000135	0.069	1174
45336	isoleucine--tRNA ligase, cytoplasmic [Bos taurus]	NP_001094539.1,XP_005210483.1	144,646.0	1	7	7	7	0.000158	0.0761	1262
45336	elongation factor Tu, mitochondrial precursor [Bos taurus]	NP_776632.1	49,399.2	1	11	13	13	0.000293	0.385	452
45336	myotubularin-related protein 6 [Bos taurus]	NP_001179679.2	71,593.5	1	6	6	6	0.000135	0.142	621
45336	eukaryotic translation initiation factor 4B isoform X1 [Bos taurus]	XP_005206264.1	69,367.2	1	13	19	24	0.00054	0.328	615
45336	dynamin-2 isoform X1 [Bos taurus]	XP_024849866.1,XP_024849869.1,XP_024849871.1,XP_024849873.1,XP_024849874.1,XP_024849878.1	99,286.1	1	0	0	4	9.01e-05	0.05	880
45336	conserved oligomeric Golgi complex subunit 6 [Bos taurus]	NP_001030241.1	73,303.2	1	3	3	3	6.76e-05	0.1	657
45336	arginine--tRNA ligase, cytoplasmic [Bos taurus]	NP_001098808.1	75,564.0	1	5	5	5	0.000113	0.097	660
45336	serine/threonine-protein kinase PLK1 [Bos taurus]	NP_001033262.1	68,033.3	1	2	2	2	4.5e-05	0.0615	602
45336	zinc finger CCHC domain-containing protein 3 [Bos taurus]	NP_001073703.1	43,683.5	1	11	11	11	0.000248	0.342	404
45336	40S ribosomal protein S4 [Bos taurus]	NP_001030522.1	29,599.3	1	2	3	24	0.00054	0.559	263
45336	RAB6A-GEF complex partner protein 1 isoform X1 [Bos taurus]	XP_002689647.3,XP_005210035.1,XP_005210036.1,XP_015327960.1,XP_024851891.1	158,919.4	1	4	4	4	9.01e-05	0.0408	1422
45336	amidophosphoribosyltransferase [Bos taurus]	NP_001095845.1	59,841.9	1	3	7	29	0.000653	0.417	539
45336	crk-like protein [Bos taurus]	XP_024833645.1	33,244.4	1	3	3	3	6.76e-05	0.132	302
45336	40S ribosomal protein S27 [Bos taurus]	NP_001091604.1	9,460.9	1	3	4	8	0.00018	0.417	84
45336	protein arginine N-methyltransferase 7 [Bos taurus]	NP_001095460.1,XP_005218626.1,XP_024833967.1,XP_024833968.1	78,653.2	1	5	5	5	0.000113	0.117	695
45336	metaxin-2 isoform X2 [Bos taurus]	XP_010800218.1,XP_024833676.1,XP_024833679.1,XP_024833689.1,XP_024833690.1,XP_024833692.1	24,454.2	1	4	4	4	9.01e-05	0.298	215
45336	SHC-transforming protein 1 isoform b [Bos taurus]	NP_001068773.1,XP_005203732.1,XP_005203733.1,XP_010801192.1,XP_010801193.1,XP_024842497.1,XP_024842505.1	51,631.6	1	5	5	6	0.000135	0.199	473
45336	ataxin-2-like protein isoform X1 [Bos taurus]	XP_010817742.1	113,263.3	1	18	21	22	0.000495	0.321	1078
45336	FGFR1 oncogene partner [Bos taurus]	NP_001071327.1,XP_024852214.1	42,765.7	1	2	2	2	4.5e-05	0.105	399
45336	spindle and kinetochore-associated protein 3 [Bos taurus]	NP_001103537.2	44,763.5	1	6	6	6	0.000135	0.179	403
45336	guanine nucleotide-binding protein subunit alpha-13 isoform X1 [Bos taurus]	XP_024836887.1	43,947.8	1	2	2	3	6.76e-05	0.0955	377
45336	60S ribosomal protein L10 [Bos taurus]	NP_777185.1	24,575.6	1	2	6	20	0.00045	0.332	214
45336	uveal autoantigen with coiled-coil domains and ankyrin repeats protein isoform X1 [Bos taurus]	XP_010807164.1	162,465.9	1	16	17	17	0.000383	0.152	1416
45336	protein TFG [Bos taurus]	NP_001179905.1	43,350.2	1	3	3	3	6.76e-05	0.147	401
45336	nuclear factor NF-kappa-B p105 subunit [Bos taurus]	NP_001069877.1	105,482.5	1	6	7	7	0.000158	0.0908	969
45336	arf-GAP domain and FG repeat-containing protein 1 [Bos taurus]	NP_001033260.1,XP_005203014.3,XP_005203016.3,XP_005203018.3,XP_024831966.1	58,133.4	1	11	19	22	0.000495	0.315	562
45336	serine/threonine-protein phosphatase 6 regulatory ankyrin repeat subunit A [Bos taurus]	NP_001192889.1,XP_010800057.1,XP_024845603.1	112,947.5	1	7	7	7	0.000158	0.0978	1053
45336	heat shock cognate 71 kDa protein [Bos taurus]	NP_776770.2	71,272.2	1	23	50	69	0.00155	0.471	650
45336	nuclear pore membrane glycoprotein 210 precursor [Bos taurus]	NP_001178390.1	203,793.2	1	4	4	4	9.01e-05	0.027	1889
45336	GTP-binding nuclear protein Ran [Bos taurus]	NP_001029877.1,XP_024833173.1	24,423.1	1	5	6	6	0.000135	0.306	216
45336	tumor necrosis factor receptor type 1-associated DEATH domain protein isoform X1 [Bos taurus]	XP_024833784.1	35,305.0	1	2	2	2	4.5e-05	0.081	321
45336	relA-associated inhibitor [Bos taurus]	NP_001068692.1,XP_005219256.1,XP_005219260.1,XP_010813312.1,XP_010813313.1,XP_024833797.1	89,390.7	1	3	3	3	6.76e-05	0.0518	830
45336	SAM domain-containing protein SAMSN-1 [Bos taurus]	NP_001030481.1	41,143.8	1	2	3	3	6.76e-05	0.0847	366
45336	dnaJ homolog subfamily A member 2 [Bos taurus]	NP_001035581.1	45,761.7	1	6	7	7	0.000158	0.187	412
45336	active breakpoint cluster region-related protein isoform X1 [Bos taurus]	XP_005220161.3	133,548.5	1	13	18	18	0.000405	0.165	1191
45336	dnaJ homolog subfamily A member 1 [Bos taurus]	NP_001015637.1	44,960.7	1	7	8	8	0.00018	0.264	397
45336	calmodulin-regulated spectrin-associated protein 1 [Bos taurus]	NP_001179025.1,XP_010808701.1,XP_024854175.1	172,743.3	1	12	12	12	0.00027	0.135	1576
45336	60S ribosomal protein L18a [Bos taurus]	NP_001028791.1	20,762.6	1	9	11	14	0.000315	0.381	176
45336	vacuolar protein sorting-associated protein 8 homolog isoform X3 [Bos taurus]	XP_024851052.1	146,508.1	1	9	9	9	0.000203	0.108	1294
45336	SEC23-interacting protein [Bos taurus]	NP_001179888.1,XP_005225831.1,XP_005225832.1,XP_010818381.1,XP_024841325.1,XP_024841326.1	111,631.1	0.998	2	2	2	4.5e-05	0.0359	1004
45336	proto-oncogene vav [Bos taurus]	NP_001071542.1	98,246.1	1	21	27	27	0.000608	0.323	844
45336	interferon-induced GTP-binding protein Mx2 isoform X1 [Bos taurus]	XP_015329127.1	81,440.3	1	0	0	4	9.01e-05	0.0549	710
45336	large subunit GTPase 1 homolog [Bos taurus]	NP_001039375.1	74,249.1	1	5	5	5	0.000113	0.0905	652
45336	synaptosomal-associated protein 29 [Bos taurus]	NP_001069427.1,XP_024833094.1	28,490.2	1	5	6	6	0.000135	0.353	258
45336	adenylyl cyclase-associated protein 1 [Bos taurus]	NP_001030182.1,XP_005204711.1,XP_005204712.1,XP_005204713.1,XP_005204714.1,XP_005204715.1,XP_005204716.1	51,272.9	1	6	9	9	0.000203	0.231	472
45336	microtubule-actin cross-linking factor 1 isoform X3 [Bos taurus]	XP_024842264.1,XP_024842268.1,XP_024842283.1,XP_024842290.1,XP_024842345.1,XP_024842356.1,XP_024842362.1	851,947.6	1	35	35	39	0.000878	0.0746	7530
45336	breast carcinoma-amplified sequence 3 isoform X2 [Bos taurus]	XP_024836385.1,XP_024836389.1,XP_024836390.1,XP_024836392.1,XP_024836394.1,XP_024836395.1,XP_024836396.1	103,285.3	1	13	14	14	0.000315	0.251	948
45336	60S ribosomal protein L39 [Bos taurus]	NP_001098925.1,XP_002695645.2,XP_010810324.1,XP_010820323.1,XP_024831679.1	8,777.1	1	2	4	5	0.000113	0.235	73
45336	cystathionine beta-synthase [Bos taurus]	NP_001095470.1,XP_010799955.1,XP_024841382.1,XP_024841412.1	62,840.1	1	5	5	5	0.000113	0.135	571
45336	elongator complex protein 6 [Bos taurus]	NP_001192669.1	29,553.8	1	10	15	17	0.000383	0.564	266
45336	hematopoietic lineage cell-specific protein [Bos taurus]	NP_001030229.1	53,908.3	1	16	24	27	0.000608	0.39	485
45336	transcription factor BTF3 isoform X1 [Bos taurus]	XP_005221461.1	22,066.2	1	3	3	3	6.76e-05	0.369	206
45336	26S proteasome regulatory subunit 8 [Bos taurus]	NP_776866.1	45,627.2	1	7	7	8	0.00018	0.323	406
45336	interferon-induced, double-stranded RNA-activated protein kinase [Bos taurus]	NP_835210.2,XP_005212626.1,XP_005212627.1	60,201.7	1	6	6	6	0.000135	0.199	533
45336	serine/threonine-protein kinase PAK 2 [Bos taurus]	NP_001193656.1,XP_024840012.1	58,048.2	1	18	39	69	0.00155	0.653	524
45336	serine/threonine-protein phosphatase 2A 65 kDa regulatory subunit A alpha isoform [Bos taurus]	NP_001032554.1	65,291.6	1	1	1	2	4.5e-05	0.0374	589
45336	TBC1 domain family member 15 isoform X4 [Bos taurus]	XP_002687215.2,XP_024848133.1	77,353.4	1	0	0	7	0.000158	0.116	674
45336	protein RUFY3 [Bos taurus]	NP_001178451.1,XP_005208143.2,XP_005208144.1,XP_024848959.1,XP_024848965.1,XP_024848966.1	55,583.3	1	2	2	2	4.5e-05	0.0417	504
45336	ras-related protein R-Ras2 [Bos taurus]	NP_001092480.1	23,399.6	1	2	2	2	4.5e-05	0.118	204
45336	ralBP1-associated Eps domain-containing protein 1 isoform 1 [Bos taurus]	NP_001179940.1,NP_001341293.1,XP_024852528.1,XP_024852531.1	86,670.7	1	7	8	8	0.00018	0.169	794
45336	eukaryotic translation initiation factor 3 subunit L [Bos taurus]	NP_001030373.1	66,729.3	1	4	4	4	9.01e-05	0.0887	564
45336	tRNA-splicing ligase RtcB homolog [Bos taurus]	NP_001015631.1	55,199.2	1	5	7	7	0.000158	0.115	505
45336	40S ribosomal protein S2 [Bos taurus]	NP_001028785.1	31,236.0	1	11	18	22	0.000495	0.464	293
45336	dihydropyrimidinase-related protein 2 [Bos taurus]	NP_001069468.1,XP_005210344.1	62,277.9	1	21	40	49	0.0011	0.643	572
45336	filamin-B isoform X3 [Bos taurus]	XP_005222963.1,XP_005222964.1,XP_005222965.1	277,995.2	1	16	17	22	0.000495	0.124	2602
45336	lymphoid-specific helicase isoform X1 [Bos taurus]	XP_024841685.1	97,002.2	1	24	25	26	0.000586	0.416	837
45336	inhibitor of nuclear factor kappa-B kinase subunit epsilon [Bos taurus]	NP_001039810.1	80,620.3	1	3	4	11	0.000248	0.159	718
45336	drebrin-like protein [Bos taurus]	NP_001092440.1,XP_005222413.1	47,722.2	1	1	1	14	0.000315	0.374	423
45336	lamin-B receptor [Bos taurus]	NP_001093799.1,XP_024831935.1	71,258.4	1	6	7	7	0.000158	0.127	621
45336	zyxin [Bos taurus]	NP_001071569.1,XP_005205947.1,XP_024846683.1	60,099.9	1	8	11	12	0.00027	0.315	559
45336	ras-related protein Rab-7a [Bos taurus]	NP_001030253.1,XP_005223227.1,XP_010816303.1	23,544.1	1	6	6	6	0.000135	0.353	207
45336	conserved oligomeric Golgi complex subunit 1 isoform X1 [Bos taurus]	XP_005221276.1	108,552.4	1	5	5	5	0.000113	0.0734	981
45336	phosphoinositide 3-kinase adapter protein 1 [Bos taurus]	XP_002698457.4	90,793.0	1	3	3	3	6.76e-05	0.0473	804
45336	protein phosphatase Slingshot homolog 2 isoform X5 [Bos taurus]	XP_002695723.3,XP_005220202.2,XP_015314073.2	155,066.3	1	10	11	12	0.00027	0.122	1402
45336	eukaryotic translation initiation factor 5 [Bos taurus]	NP_001180152.1,XP_005222192.1,XP_024837390.1	48,972.1	1	8	9	9	0.000203	0.21	429
45336	selenocysteine-specific elongation factor [Bos taurus]	NP_001076933.1	63,633.1	1	3	3	3	6.76e-05	0.1	589
45336	protein FAM114A2 [Bos taurus]	NP_001033166.1,XP_005209708.1	54,825.6	1	11	12	12	0.00027	0.304	500
45336	TBC1 domain family member 8B isoform X1 [Bos taurus]	XP_024844229.1	128,629.3	1	3	3	3	6.76e-05	0.05	1121
45336	protein PAT1 homolog 1 [Bos taurus]	NP_001180136.1,XP_010811259.1,XP_024831183.1,XP_024831185.1,XP_024831188.1	86,889.2	1	2	2	2	4.5e-05	0.048	771
45336	40S ribosomal protein S6 [Bos taurus]	NP_001015548.1	28,667.7	1	11	17	18	0.000405	0.321	249
45336	cytosolic non-specific dipeptidase [Bos taurus]	NP_001030280.1,XP_005223983.1,XP_005223984.1	52,656.4	0.995	1	1	1	2.25e-05	0.0442	475
45336	60S ribosomal export protein NMD3 [Bos taurus]	NP_001068888.1	57,748.2	1	7	7	7	0.000158	0.28	503
45336	diacylglycerol kinase alpha [Bos taurus]	NP_001071328.1,XP_005206587.3,XP_024847251.1,XP_024847252.1	82,674.2	0.987	1	1	1	2.25e-05	0.015	734
45336	voltage-dependent anion-selective channel protein 1 isoform X1 [Bos taurus]	XP_005209392.1,XP_005209393.1,XP_024849612.1	30,741.8	1	3	3	4	9.01e-05	0.216	283
45336	synergin gamma isoform X8 [Bos taurus]	XP_010814076.1,XP_024836017.1	127,843.9	1	37	48	49	0.0011	0.483	1201
45336	ATPase family AAA domain-containing protein 3 [Bos taurus]	NP_001098932.1	66,108.4	1	8	10	10	0.000225	0.222	586
45336	myosin light chain 4 [Bos taurus]	NP_001068617.1	21,270.7	1	5	7	8	0.00018	0.472	193
45336	lipolysis-stimulated lipoprotein receptor [Bos taurus]	NP_001076863.1,XP_024833829.1	64,630.2	0.999	2	2	2	4.5e-05	0.0362	580
45336	tether containing UBX domain for GLUT4 [Bos taurus]	NP_001098450.1,XP_024835873.1	59,925.1	1	3	3	3	6.76e-05	0.0688	552
45336	SLAIN motif-containing protein 2 isoform X1 [Bos taurus]	XP_024849069.1	65,723.0	1	8	10	10	0.000225	0.156	608
45336	peptidyl-prolyl cis-trans isomerase A isoform X1 [Bos taurus]	XP_005205627.1	17,869.8	1	8	11	12	0.00027	0.604	164
45336	signal transducer and activator of transcription 6 [Bos taurus]	NP_001192430.1,XP_005206571.1,XP_024847175.1,XP_024847176.1,XP_024847178.1,XP_024847179.1,XP_024847180.1	94,318.4	1	2	2	2	4.5e-05	0.0248	847
45336	rap guanine nucleotide exchange factor 6 isoform X2 [Bos taurus]	XP_002689011.3	178,967.8	1	15	15	17	0.000383	0.18	1600
45336	40S ribosomal protein S20 [Bos taurus]	NP_001029610.1	13,373.0	1	2	3	4	9.01e-05	0.193	119
45336	ribonucleoside-diphosphate reductase large subunit [Bos taurus]	NP_001106767.1	90,022.7	1	9	10	11	0.000248	0.177	791
45336	fructose-bisphosphate aldolase A [Bos taurus]	NP_001095385.1,XP_005224934.1,XP_010817708.1,XP_024840531.1,XP_024840532.1,XP_024840533.1	39,436.8	1	2	4	31	0.000698	0.569	364
45336	deoxynucleoside triphosphate triphosphohydrolase SAMHD1 isoform X1 [Bos taurus]	XP_024856386.1	70,160.8	1	2	2	2	4.5e-05	0.0576	608
45336	vigilin [Bos taurus]	XP_024846124.1,XP_024846125.1	141,518.9	1	21	24	24	0.00054	0.248	1268
45336	trafficking protein particle complex subunit 11 isoform X1 [Bos taurus]	XP_015316334.2,XP_024842069.1	128,289.3	1	12	14	14	0.000315	0.195	1133
45336	hexokinase-2 [Bos taurus]	XP_015328869.1	102,369.5	1	16	18	18	0.000405	0.227	917
45336	protein FAM83H isoform X2 [Bos taurus]	XP_005215330.2,XP_024857702.1	128,393.1	1	9	10	10	0.000225	0.119	1190
45336	myeloid-associated differentiation marker [Bos taurus]	NP_001068720.1,XP_005219734.1,XP_024833803.1,XP_024833804.1	35,309.1	1	2	4	4	9.01e-05	0.102	322
45336	ena/VASP-like protein [Bos taurus]	NP_001179013.1,XP_005222214.1,XP_010815530.1,XP_015314804.1,XP_015314808.1,XP_024837419.1	44,691.4	1	1	1	9	0.000203	0.317	419
45336	calcium/calmodulin-dependent protein kinase type II subunit delta isoform X1 [Bos taurus]	XP_005207681.1,XP_005207682.1,XP_005207683.1,XP_005207687.1,XP_010804205.1,XP_010804206.1,XP_024849043.1,XP_024849044.1	61,334.4	1	3	3	5	0.000113	0.112	544
45336	activator of 90 kDa heat shock protein ATPase homolog 2 isoform X1 [Bos taurus]	XP_005212842.1	37,732.9	1	2	2	2	4.5e-05	0.0693	332
45336	60S ribosomal protein L21 [Bos taurus]	NP_001178341.1,XP_005213818.1,XP_005213819.1	18,607.1	1	3	8	10	0.000225	0.275	160
45336	nucleoporin SEH1 [Bos taurus]	NP_001096559.1,XP_005224189.1	39,639.9	1	9	13	13	0.000293	0.411	360
45336	phenylalanine--tRNA ligase beta subunit [Bos taurus]	NP_001098491.1	66,343.1	1	4	4	4	9.01e-05	0.0628	589
45336	extended synaptotagmin-2 [Bos taurus]	XP_024847072.1	97,699.6	1	11	11	11	0.000248	0.231	877
45336	EH domain-containing protein 4 [Bos taurus]	NP_001178982.1	61,028.0	1	8	8	12	0.00027	0.269	540
45336	stress-70 protein, mitochondrial precursor [Bos taurus]	NP_001029696.1	73,742.4	1	20	24	25	0.000563	0.423	679
45336	probable 18S rRNA (guanine-N(7))-methyltransferase [Bos taurus]	NP_001029629.2	31,644.1	1	2	2	2	4.5e-05	0.117	281
45336	proteasome assembly chaperone 1 [Bos taurus]	NP_001069815.1	33,014.9	1	3	3	3	6.76e-05	0.16	288
45336	lysophosphatidylcholine acyltransferase 1 [Bos taurus]	NP_001193740.1,XP_024837180.1	59,176.3	1	5	5	5	0.000113	0.12	533
45336	dolichyl-diphosphooligosaccharide--protein glycosyltransferase subunit STT3A [Bos taurus]	NP_001039445.1,XP_005226848.1,XP_015316673.1	80,659.1	0.998	1	1	1	2.25e-05	0.0369	705
45336	cytoplasmic tRNA 2-thiolation protein 2 [Bos taurus]	NP_001030521.1	54,319.1	1	7	7	7	0.000158	0.198	501
45336	sodium/potassium-transporting ATPase subunit alpha-1 [Bos taurus]	NP_001070266.1	112,645.6	1	11	12	14	0.000315	0.174	1021
45336	lipoma-preferred partner [Bos taurus]	NP_001179520.1,XP_005201551.1,XP_005201553.1,XP_005201554.1,XP_010799532.1,XP_015327359.1	65,715.1	1	3	3	4	9.01e-05	0.0977	614
45336	cell growth-regulating nucleolar protein [Bos taurus]	NP_001026939.1,XP_024849121.1	43,035.9	1	2	3	3	6.76e-05	0.0812	382
45336	thymidine kinase, cytosolic [Bos taurus]	NP_001091041.1	26,376.5	1	8	10	10	0.000225	0.496	238
45336	long-chain-fatty-acid--CoA ligase 4 isoform X2 [Bos taurus]	XP_002699912.1,XP_015317069.1,XP_015317071.1,XP_015317072.1,XP_015317073.1,XP_024844495.1	74,509.7	1	16	19	21	0.000473	0.41	670
45336	LOW QUALITY PROTEIN: conserved oligomeric Golgi complex subunit 5 [Bos taurus]	XP_003586015.4	102,811.0	1	3	4	4	9.01e-05	0.0644	932
45336	PDZ and LIM domain protein 7 isoform X2 [Bos taurus]	XP_005209259.1,XP_005209260.1	49,782.4	1	4	5	5	0.000113	0.168	458
45336	double-stranded RNA-specific adenosine deaminase isoform X7 [Bos taurus]	XP_010801272.1,XP_015317998.1	130,455.3	1	0	0	11	0.000248	0.127	1175
45336	cytoplasmic dynein 1 light intermediate chain 1 [Bos taurus]	NP_001039517.1	56,494.2	1	3	3	3	6.76e-05	0.126	524
45336	TA_TaC12_013050.t1|allStrains1796|TA15065	TA_TaC12_013050.t1|allStrains1796|TA15065	27,843.6	0.998	1	1	3	6.76e-05	0.0791	254
45336	elongator complex protein 3 [Bos taurus]	NP_001124234.1	62,331.8	1	11	13	13	0.000293	0.283	547
45336	60S ribosomal protein L9 [Bos taurus]	NP_001019640.2	21,876.7	1	6	6	6	0.000135	0.432	192
45336	stromal interaction molecule 1 isoform X2 [Bos taurus]	XP_024831157.1	80,674.5	1	40	111	167	0.00376	0.535	714
45336	fragile X mental retardation syndrome-related protein 2 isoform X3 [Bos taurus]	XP_024836257.1	73,486.6	0.998	1	1	2	4.5e-05	0.0301	665
45336	inhibitor of nuclear factor kappa-B kinase subunit alpha [Bos taurus]	NP_776446.1	84,346.2	1	2	2	2	4.5e-05	0.0365	740
45336	TA_TaC12_013590.t1|allStrains2120|TA14755	TA_TaC12_013590.t1|allStrains2120|TA14755	88,583.1	1	2	2	2	4.5e-05	0.0402	773
45336	ADP-ribosylation factor-binding protein GGA2 [Bos taurus]	XP_024841188.1	67,312.8	1	11	12	12	0.00027	0.343	616
45336	ARF GTPase-activating protein GIT2 isoform X8 [Bos taurus]	XP_024832990.1	70,285.3	1	8	11	13	0.000293	0.217	631
45336	sp|K22E_HUMAN|	sp|K22E_HUMAN|	65,866.4	1	20	28	39	0.000878	0.578	645
45336	heterogeneous nuclear ribonucleoprotein H2 isoform X1 [Bos taurus]	XP_005227849.1	49,250.1	1	1	1	5	0.000113	0.134	449
45336	rab GTPase-activating protein 1-like isoform X1 [Bos taurus]	XP_003587136.1	42,664.8	1	2	2	2	4.5e-05	0.0595	370
45336	14-3-3 protein beta/alpha [Bos taurus]	NP_777219.2	28,083.1	1	4	5	8	0.00018	0.256	246
45336	protein bicaudal D homolog 2 isoform X1 [Bos taurus]	XP_005210476.1	94,596.5	1	9	9	9	0.000203	0.135	836
45336	eukaryotic initiation factor 4A-I [Bos taurus]	NP_001029400.1	46,155.3	1	8	11	15	0.000338	0.401	406
45336	L-lactate dehydrogenase B chain isoform LDHBx [Bos taurus]	NP_001303267.1	37,456.7	1	1	2	4	9.01e-05	0.106	341
45336	tyrosine-protein phosphatase non-receptor type 6 [Bos taurus]	NP_001091486.1,XP_005207187.1,XP_005207188.1,XP_024847400.1	67,389.0	1	7	8	8	0.00018	0.184	593
45336	cytosol aminopeptidase [Bos taurus]	NP_776523.2	56,290.5	1	3	3	3	6.76e-05	0.0674	519
45336	ezrin [Bos taurus]	NP_776642.1,XP_010799028.1	68,762.3	1	9	16	24	0.00054	0.339	581
45336	adenylosuccinate lyase [Bos taurus]	NP_001095847.1	55,484.9	1	4	5	5	0.000113	0.145	490
45336	ATP-dependent RNA helicase DDX3X [Bos taurus]	NP_001179891.1,XP_005228343.1,XP_024843625.1	73,130.6	1	23	30	33	0.000743	0.467	661
45336	importin subunit alpha-4 [Bos taurus]	NP_001179702.2,XP_024855716.1	57,739.0	1	2	2	5	0.000113	0.142	521
45336	V-type proton ATPase catalytic subunit A [Bos taurus]	NP_776929.1,XP_015326478.1	68,476.5	1	15	15	15	0.000338	0.401	618
45336	aryl hydrocarbon receptor [Bos taurus]	NP_001192955.1	95,244.2	1	3	4	5	0.000113	0.0723	844
45336	alpha-actinin-4 isoform X7 [Bos taurus]	XP_024834051.1	107,319.2	1	4	4	6	0.000135	0.11	933
45336	CAD protein [Bos taurus]	NP_001178322.1	243,036.7	1	10	10	10	0.000225	0.0674	2225
45336	G2 and S phase-expressed protein 1 isoform X1 [Bos taurus]	XP_024847289.1,XP_024847290.1	86,507.1	1	6	6	6	0.000135	0.116	816
45336	dihydroxyacetone phosphate acyltransferase [Bos taurus]	NP_001096756.1,XP_024842488.1	77,666.4	1	0	0	2	4.5e-05	0.05	680
45336	serine--tRNA ligase, cytoplasmic [Bos taurus]	NP_776600.1	58,606.5	1	4	4	4	9.01e-05	0.0973	514
45336	eukaryotic translation initiation factor 4E type 2 isoform 2 [Bos taurus]	NP_001193345.1	28,325.6	1	1	1	9	0.000203	0.339	245
45336	T-complex protein 1 subunit gamma [Bos taurus]	NP_001017934.2	60,587.2	1	24	41	42	0.000946	0.528	545
45336	actin, cytoplasmic 2 [Bos taurus]	NP_001028790.1	41,793.9	1	1	2	989	0.0223	0.875	375
45336	T-complex protein 1 subunit epsilon [Bos taurus]	NP_001029767.2	59,616.3	1	21	28	32	0.000721	0.584	541
45336	eukaryotic translation initiation factor 3 subunit A [Bos taurus]	NP_001193243.1	166,054.2	1	23	28	28	0.000631	0.223	1376
45336	EH domain-containing protein 1 [Bos taurus]	NP_001015578.1	60,684.2	1	16	25	42	0.000946	0.639	534
45336	MICAL-like protein 1 [Bos taurus]	NP_001179995.2	92,095.8	1	3	3	3	6.76e-05	0.0445	853
45336	GTP cyclohydrolase 1 isoform X1 [Bos taurus]	XP_002690995.1	27,726.0	0.995	2	2	2	4.5e-05	0.0843	249
45336	zinc finger CCCH domain-containing protein 15 [Bos taurus]	NP_001039859.1	48,528.5	1	2	2	2	4.5e-05	0.0563	426
45336	F-actin-capping protein subunit alpha-1 [Bos taurus]	NP_001076949.1,XP_024845238.1	32,931.9	1	13	33	51	0.00115	0.678	286
45336	protein MON2 homolog isoform X1 [Bos taurus]	XP_002687597.1,XP_003586133.1,XP_024848259.1	190,500.6	0.987	1	1	1	2.25e-05	0.00581	1720
45336	nuclear receptor-binding protein [Bos taurus]	NP_001070357.1,XP_005213059.1,XP_015329024.1	59,884.7	1	6	6	6	0.000135	0.194	535
45336	PRKC apoptosis WT1 regulator protein [Bos taurus]	XP_024848157.1	36,654.3	1	10	13	13	0.000293	0.494	344
45336	L-lactate dehydrogenase A chain [Bos taurus]	NP_776524.1,XP_005226796.1,XP_010819169.1	36,597.9	1	2	2	4	9.01e-05	0.205	332
45336	neural Wiskott-Aldrich syndrome protein [Bos taurus]	NP_776644.1,XP_010802703.1,XP_024846217.1	54,672.9	1	7	10	10	0.000225	0.273	505
45336	probable ATP-dependent RNA helicase DDX31 [Bos taurus]	NP_001095356.1	80,856.1	1	5	5	5	0.000113	0.124	734
45336	cAMP-dependent protein kinase type I-alpha regulatory subunit [Bos taurus]	NP_001069826.1,XP_024836190.1,XP_024836191.1	42,893.5	1	10	12	12	0.00027	0.303	380
45336	vam6/Vps39-like protein [Bos taurus]	NP_001193173.1,XP_024853328.1	100,626.4	0.988	1	1	1	2.25e-05	0.0137	875
45336	dynein light chain 2, cytoplasmic [Bos taurus]	NP_001106774.1,XP_024836124.1	10,350.1	0.999	1	1	2	4.5e-05	0.371	89
45336	TA_TaC12_008960.t1|allStrains361|TA16090	TA_TaC12_008960.t1|allStrains361|TA16090	204,554.5	1	4	5	5	0.000113	0.0395	1822
45336	importin subunit alpha-7 [Bos taurus]	NP_001069422.1	59,882.8	0.99	1	1	1	2.25e-05	0.0653	536
45336	double-stranded RNA-specific adenosine deaminase isoform X8 [Bos taurus]	XP_002686059.1,XP_005203859.2	127,603.7	1	1	1	12	0.00027	0.15	1149
45336	kinesin light chain 2 [Bos taurus]	NP_001069236.1,XP_005227157.1,XP_024842923.1	68,711.6	0.999	1	1	4	9.01e-05	0.103	622
45336	nascent polypeptide-associated complex subunit alpha [Bos taurus]	NP_001014916.1,XP_005206634.1,XP_005206635.1,XP_024847421.1	23,369.3	1	3	3	3	6.76e-05	0.195	215
45336	probable ATP-dependent RNA helicase DDX17 isoform X1 [Bos taurus]	XP_024847442.1	72,498.1	1	3	3	8	0.00018	0.12	652
45336	phosphoprotein associated with glycosphingolipid-enriched microdomains 1 [Bos taurus]	XP_005215615.1,XP_024857629.1,XP_024857630.1	47,171.8	1	3	3	3	6.76e-05	0.159	434
45336	protein VAC14 homolog [Bos taurus]	NP_001075913.1	87,846.2	0.991	1	1	1	2.25e-05	0.0204	783
45336	putative tRNA (cytidine(32)/guanosine(34)-2'-O)-methyltransferase isoform X1 [Bos taurus]	XP_005228183.1,XP_005228184.1,XP_024843763.1	35,984.3	1	6	7	7	0.000158	0.331	329
45336	tubulin beta-5 chain [Bos taurus]	NP_001040014.1	49,670.6	1	2	4	103	0.00232	0.813	444
45336	MICOS complex subunit MIC27 precursor [Bos taurus]	NP_001030203.1	29,115.3	1	2	2	2	4.5e-05	0.117	264
45336	molybdenum cofactor sulfurase [Bos taurus]	NP_776506.1,XP_024839945.1,XP_024839946.1	93,804.0	0.989	1	1	1	2.25e-05	0.0141	849
45336	serine/threonine-protein kinase MRCK gamma isoform X2 [Bos taurus]	XP_005227147.2,XP_005227149.2,XP_010819386.2,XP_010819387.2,XP_010819389.2,XP_010819390.2	175,102.3	1	0	0	4	9.01e-05	0.0273	1577
45336	heterogeneous nuclear ribonucleoprotein M isoform X7 [Bos taurus]	XP_005208929.1,XP_005208934.1	75,604.8	0.998	0	0	9	0.000203	0.183	712
45336	COP9 signalosome complex subunit 2 [Bos taurus]	NP_001069747.2,NP_001268856.1,XP_005211949.1	52,407.5	0.988	1	1	1	2.25e-05	0.0378	450
45336	apolipoprotein B-100 [Bos taurus]	XP_024855289.1	515,523.7	1	8	8	8	0.00018	0.0267	4567
45336	major histocompatibility complex, class II, DR alpha precursor [Bos taurus]	NP_001012695.1	28,407.6	1	2	4	4	9.01e-05	0.115	253
45336	activator of 90 kDa heat shock protein ATPase homolog 1 [Bos taurus]	NP_001029838.1	38,241.8	1	7	9	9	0.000203	0.269	338
45336	aurora kinase A [Bos taurus]	NP_001033117.1,XP_005214582.1	45,462.6	1	5	5	5	0.000113	0.187	402
45336	peptidyl-prolyl cis-trans isomerase D [Bos taurus]	NP_776578.1	40,621.5	1	5	5	5	0.000113	0.224	370
45336	poly(rC)-binding protein 2 isoform X27 [Bos taurus]	XP_010803181.1,XP_024847838.1	38,151.5	1	1	1	17	0.000383	0.551	361
45336	aladin [Bos taurus]	NP_001068737.1,XP_005206201.1	60,725.4	1	3	3	3	6.76e-05	0.0612	556
45336	ran-binding protein 3 [Bos taurus]	NP_001068837.1,XP_005208914.1,XP_005208915.1,XP_010805212.1,XP_010805215.1,XP_010805216.1,XP_015327529.1,XP_024849806.1,XP_024849808.1,XP_024849811.1,XP_024849813.1,XP_024849814.1,XP_024849815.1	55,431.0	1	3	3	3	6.76e-05	0.0695	518
45336	RAB GTPase activating protein 1-like [Bos taurus]	NP_001096733.1	27,035.0	1	2	2	2	4.5e-05	0.176	245
45336	TRAF-type zinc finger domain-containing protein 1 [Bos taurus]	NP_001014908.1,XP_024832953.1	64,846.3	1	2	2	2	4.5e-05	0.0431	580
45336	mitogen-activated protein kinase kinase kinase kinase 1 [Bos taurus]	NP_001069293.2,XP_024834039.1	90,202.7	1	3	3	3	6.76e-05	0.0598	820
45336	40S ribosomal protein S14 isoform X2 [Bos taurus]	XP_005209604.1,XP_005209605.1,XP_024849610.1,XP_024849611.1	16,272.9	1	6	16	17	0.000383	0.616	151
45336	A-kinase anchor protein 13 isoform X14 [Bos taurus]	XP_024838058.1,XP_024838060.1	295,624.4	1	7	8	8	0.00018	0.0422	2748
45336	alpha-actinin-1 [Bos taurus]	NP_001030428.1,XP_005212033.1	102,984.0	1	3	3	5	0.000113	0.0863	892
45336	DCC-interacting protein 13-alpha [Bos taurus]	NP_001092473.1	79,539.9	1	15	17	17	0.000383	0.333	708
45336	nuclear pore complex protein Nup160 [Bos taurus]	NP_001099100.1	157,787.4	1	10	10	10	0.000225	0.116	1402
45336	actin-related protein 2/3 complex subunit 4 [Bos taurus]	NP_001069631.1	19,667.4	1	4	4	4	9.01e-05	0.363	168
45336	caspase-8 [Bos taurus]	NP_001039435.1,XP_005202672.1	56,753.4	1	21	26	26	0.000586	0.567	485
45336	A-kinase anchor protein 1, mitochondrial [Bos taurus]	XP_005220005.1,XP_010814026.1,XP_024836364.1	89,605.7	1	3	3	3	6.76e-05	0.0676	843
45336	vacuolar protein sorting-associated protein 16 homolog [Bos taurus]	NP_001015522.1	94,815.1	1	7	7	7	0.000158	0.114	839
45336	ADP-ribosylation factor GTPase-activating protein 3 [Bos taurus]	NP_001069442.1,XP_024847649.1	56,767.4	1	9	12	14	0.000315	0.284	517
45336	TA_TaC12_031780.t1|allStrains3099|TA07590	TA_TaC12_031780.t1|allStrains3099|TA07590,TA_TaC12_031780.t2|allStrains3099|TA07590	12,529.0	1	2	2	3	6.76e-05	0.462	120
45336	unconventional myosin-VI isoform X2 [Bos taurus]	XP_005210733.1,XP_010806674.1,XP_024852513.1	148,589.4	1	1	2	293	0.0066	0.618	1286
45336	myc box-dependent-interacting protein 1 [Bos taurus]	NP_001040006.1,XP_005202274.1,XP_005202275.1,XP_005202277.1,XP_005202278.1,XP_005202279.1,XP_005202280.1,XP_005202281.1,XP_005202282.1,XP_005202283.1,XP_005202284.1,XP_005202285.1,XP_010800102.1,XP_010800103.1,XP_010800105.1,XP_010800107.1,XP_010800108.1,XP_010800111.1,XP_015329960.1,XP_024833461.1,XP_024833490.1,XP_024833500.1,XP_024833513.1,XP_024833522.1	47,914.4	0.999	1	1	2	4.5e-05	0.0624	433
45336	AMSH-like protease [Bos taurus]	NP_001069597.1,XP_005225423.1,XP_005225424.1,XP_005225425.1,XP_010818059.1,XP_024841509.1	49,552.8	1	9	10	10	0.000225	0.353	436
45336	AP-3 complex subunit beta-1 [Bos taurus]	NP_001070002.1,XP_010807146.1	119,971.6	1	17	23	25	0.000563	0.25	1084
45336	PML-RARA-regulated adapter molecule 1 isoform X1 [Bos taurus]	XP_002688937.1,XP_024850691.1	75,677.2	1	3	3	3	6.76e-05	0.0484	682
45336	kinesin-like protein KIF7 isoform X4 [Bos taurus]	XP_002696621.2,XP_005221906.2,XP_015314690.2,XP_024838079.1	151,575.2	1	5	5	6	0.000135	0.0689	1350
45336	TA_TaC12_018960.t1|allStrains2890|TA11610	TA_TaC12_018960.t1|allStrains2890|TA11610	70,996.3	1	12	15	24	0.00054	0.35	647
45336	ATP-binding cassette sub-family F member 3 [Bos taurus]	NP_001076926.1	79,767.5	1	9	10	11	0.000248	0.217	709
45336	acyl-protein thioesterase 2 [Bos taurus]	NP_001073831.1,XP_024834260.1	24,767.3	1	6	14	14	0.000315	0.416	231
45336	tubulin beta-2A chain isoform X1 [Bos taurus]	XP_002697652.1	49,907.1	1	1	1	81	0.00182	0.724	445
45336	exosome complex component RRP42 [Bos taurus]	XP_003587703.1	31,741.0	1	3	3	3	6.76e-05	0.165	291
45336	nuclear pore complex protein Nup133 [Bos taurus]	NP_001070340.1	129,128.5	1	7	7	7	0.000158	0.116	1156
45336	GTP-binding protein Rheb precursor [Bos taurus]	NP_001026934.1	20,479.0	1	2	2	6	0.000135	0.234	184
45336	caspase-3 [Bos taurus]	NP_001071308.1,XP_010818547.1	31,137.0	0.998	1	1	1	2.25e-05	0.0327	275
45336	ruvB-like 1 [Bos taurus]	NP_001094546.1	50,155.1	1	5	5	5	0.000113	0.204	456
45336	proliferating cell nuclear antigen [Bos taurus]	NP_001029666.1	28,749.3	1	10	13	14	0.000315	0.582	261
45336	phosphatidylinositide phosphatase SAC2 [Bos taurus]	XP_024841730.1	128,715.6	1	5	5	5	0.000113	0.0706	1133
45336	vacuolar protein sorting-associated protein 18 homolog [Bos taurus]	NP_001093850.1	110,074.9	1	3	3	3	6.76e-05	0.0401	973
45336	la-related protein 4 [Bos taurus]	NP_001094659.1,XP_024847772.1	80,990.7	1	3	3	3	6.76e-05	0.0791	733
45336	DENN domain-containing protein 3 isoform X1 [Bos taurus]	XP_002692618.2,XP_005215365.3,XP_010810213.1	148,316.6	1	3	3	3	6.76e-05	0.0301	1330
45336	rRNA 2'-O-methyltransferase fibrillarin [Bos taurus]	NP_001192329.1	33,962.5	1	2	2	2	4.5e-05	0.0994	322
45336	vacuolar protein sorting-associated protein 33B [Bos taurus]	NP_001039749.1,XP_015314670.1	70,662.7	1	7	7	7	0.000158	0.154	617
45336	splicing factor 3B subunit 3 [Bos taurus]	NP_001071319.1	135,579.4	1	7	7	7	0.000158	0.0723	1217
45336	mitogen-activated protein kinase 1 [Bos taurus]	NP_786987.1	41,377.8	1	5	5	5	0.000113	0.267	360
45336	trinucleotide repeat-containing gene 6B protein isoform X1 [Bos taurus]	XP_005207459.2,XP_010804053.2,XP_010804055.2,XP_010804057.2,XP_024847598.1,XP_024847599.1,XP_024847601.1,XP_024847603.1	192,002.0	1	28	33	33	0.000743	0.318	1815
45336	tyrosine-protein kinase BTK [Bos taurus]	NP_001029761.1,XP_005227848.1	76,295.9	1	4	4	4	9.01e-05	0.0865	659
45336	TA_TaC12_018040.t1|allStrains3004|TA12105	TA_TaC12_018040.t1|allStrains3004|TA12105	83,828.1	0.999	1	1	4	9.01e-05	0.0665	723
45336	14-3-3 protein gamma [Bos taurus]	NP_777218.2	28,303.1	1	4	4	7	0.000158	0.352	247
45336	coiled-coil and C2 domain-containing protein 1B [Bos taurus]	XP_024845907.1	93,731.2	1	3	3	3	6.76e-05	0.0584	856
45336	ubiquitin carboxyl-terminal hydrolase 8 [Bos taurus]	NP_001069594.1	124,246.6	1	4	5	5	0.000113	0.0654	1085
45336	ATP-binding cassette sub-family E member 1 [Bos taurus]	NP_001077154.1,XP_005217556.1	67,290.4	1	6	6	6	0.000135	0.155	599
45336	annexin A2 [Bos taurus]	NP_777141.1,XP_024853052.1	38,614.0	1	14	20	21	0.000473	0.531	339
45336	drebrin-like protein isoform X1 [Bos taurus]	XP_005222412.1,XP_005222414.1	48,503.0	1	1	1	14	0.000315	0.37	430
45336	condensin complex subunit 3 [Bos taurus]	NP_001095846.1	114,850.3	1	3	3	3	6.76e-05	0.0373	1018
45336	protein kintoun [Bos taurus]	NP_001069492.2	90,970.6	1	2	2	2	4.5e-05	0.0398	829
45336	FK506-binding protein 15 isoform X1 [Bos taurus]	XP_002689981.4	130,745.3	1	0	0	6	0.000135	0.0721	1193
45336	exosome complex component RRP45 isoform X1 [Bos taurus]	XP_010804161.1	44,154.8	0.999	1	1	3	6.76e-05	0.0886	395
45336	serine/threonine-protein phosphatase 2A 56 kDa regulatory subunit delta isoform [Bos taurus]	NP_001193287.1	69,776.4	0.998	2	2	2	4.5e-05	0.0417	600
45336	propionyl-CoA carboxylase beta chain, mitochondrial precursor [Bos taurus]	NP_001033637.1	58,311.0	1	8	9	9	0.000203	0.23	539
45336	CCR4-NOT transcription complex subunit 2 isoform X1 [Bos taurus]	XP_024847683.1,XP_024847684.1,XP_024847685.1,XP_024847689.1	60,907.6	1	2	2	2	4.5e-05	0.0836	550
45336	mitochondrial inner membrane protein OXA1L [Bos taurus]	NP_001030412.1	48,988.2	1	4	5	5	0.000113	0.0952	441
45336	myosin regulatory light polypeptide 9 [Bos taurus]	NP_001015640.1,NP_001077233.1,XP_005224258.1,XP_005224259.1	19,866.3	1	8	22	65	0.00146	0.628	172
45336	EH domain-binding protein 1-like protein 1 [Bos taurus]	NP_001341648.1	153,694.6	1	9	9	9	0.000203	0.0959	1450
45336	tetratricopeptide repeat protein 1 [Bos taurus]	NP_001029389.1,XP_005209737.1	33,597.1	1	2	2	2	4.5e-05	0.0753	292
45336	GRB2-associated-binding protein 1 [Bos taurus]	NP_001094671.1,XP_005217629.1	76,436.4	1	2	2	2	4.5e-05	0.0317	694
45336	cofilin-1 [Bos taurus]	NP_001015655.1,XP_005227178.1	18,519.2	1	8	11	11	0.000248	0.59	166
45336	cold shock domain-containing protein E1 isoform X1 [Bos taurus]	XP_005204081.1,XP_005204083.1,XP_015318822.1	93,810.0	1	13	17	17	0.000383	0.184	844
45336	L-aminoadipate-semialdehyde dehydrogenase-phosphopantetheinyl transferase precursor [Bos taurus]	NP_001193406.1,XP_024831048.1	35,688.2	1	7	7	7	0.000158	0.256	309
45336	kelch-like ECH-associated protein 1 [Bos taurus]	NP_001094612.1,XP_005208821.1,XP_015327496.1	69,678.8	1	8	8	8	0.00018	0.163	624
45336	kinesin-like protein KIF2C [Bos taurus]	NP_001094617.1	81,025.4	1	2	2	2	4.5e-05	0.0249	723
45336	ribose-phosphate pyrophosphokinase 1 [Bos taurus]	NP_001039654.1	34,834.7	1	5	7	7	0.000158	0.239	318
45336	microsomal glutathione S-transferase 3 [Bos taurus]	NP_001030218.1,XP_010801016.1	16,883.9	1	4	5	5	0.000113	0.329	152
45336	leucine-rich repeat and calponin homology domain-containing protein 3 isoform X8 [Bos taurus]	XP_024850577.1	83,747.5	1	1	1	29	0.000653	0.499	749
45336	spermatogenesis-defective protein 39 homolog isoform X2 [Bos taurus]	XP_024853148.1	53,492.6	1	9	9	9	0.000203	0.253	462
45336	importin-9 isoform X1 [Bos taurus]	XP_024832712.1	115,240.3	1	2	2	2	4.5e-05	0.0192	1040
45336	inosine-5'-monophosphate dehydrogenase 2 [Bos taurus]	NP_001029588.1,XP_024838371.1	55,764.4	1	3	3	3	6.76e-05	0.0973	514
45336	CCR4-NOT transcription complex subunit 8 [Bos taurus]	NP_001179703.1,XP_005209711.1,XP_005209712.1	33,541.3	1	2	2	2	4.5e-05	0.0753	292
45336	protein S100-A10 [Bos taurus]	NP_777075.1	11,203.5	1	2	2	2	4.5e-05	0.278	97
45336	T-complex protein 1 subunit theta isoform X1 [Bos taurus]	XP_005201176.1	60,203.1	1	0	0	86	0.00194	0.689	553
45336	very-long-chain enoyl-CoA reductase [Bos taurus]	NP_001029920.1	36,074.1	1	6	7	7	0.000158	0.195	308
45336	paxillin isoform X2 [Bos taurus]	XP_024833546.1,XP_024833551.1,XP_024833552.1	66,401.4	1	14	20	20	0.00045	0.368	609
45336	uracil phosphoribosyltransferase homolog [Bos taurus]	NP_001069713.1,XP_005228028.1	33,355.4	0.999	1	1	1	2.25e-05	0.0359	306
45336	ragulator complex protein LAMTOR2 [Bos taurus]	NP_001029963.1	13,507.9	1	4	5	5	0.000113	0.528	125
45336	60S ribosomal protein L11 [Bos taurus]	NP_001069049.1,XP_024834979.1	20,253.2	1	2	3	3	6.76e-05	0.129	178
45336	cytospin-A [Bos taurus]	NP_001192793.1,XP_005218283.1,XP_005218284.1	124,037.8	1	25	32	35	0.000788	0.378	1119
45336	septin-6 [Bos taurus]	NP_001030507.1,XP_005227491.1,XP_005227492.1,XP_005227493.1,XP_005227494.1,XP_010819630.1,XP_024843963.1,XP_024843964.1,XP_024843965.1,XP_024843966.1	48,775.6	1	3	3	12	0.00027	0.295	427
45336	mitochondrial carrier homolog 2 isoform 1x [Bos taurus]	NP_001304265.1	34,383.5	1	6	8	8	0.00018	0.283	314
45336	TA_TaC12_015010.t1|allStrains985|TA13910	TA_TaC12_015010.t1|allStrains985|TA13910	46,674.9	1	3	3	3	6.76e-05	0.128	431
45336	EH domain-binding protein 1 isoform X5 [Bos taurus]	XP_005212887.1,XP_010808412.1,XP_024855202.1	135,977.5	1	8	8	8	0.00018	0.0795	1195
45336	uncharacterized protein LOC515358 [Bos taurus]	NP_001093838.1	20,590.9	1	3	3	3	6.76e-05	0.199	181
45336	kinectin isoform X1 [Bos taurus]	XP_005211889.1,XP_005211893.1,XP_024853468.1,XP_024853469.1,XP_024853471.1	156,901.1	1	6	6	6	0.000135	0.056	1357
45336	histone H3.1 [Bos taurus]	XP_002697506.1,XP_005223855.1,XP_010816767.1,XP_015315463.1,XP_024839706.1	15,404.7	0.999	1	2	6	0.000135	0.404	136
45336	tyrosine-protein kinase PRAG1 isoform X1 [Bos taurus]	XP_005226091.1,XP_005226093.1	150,233.5	1	5	6	6	0.000135	0.0476	1408
45336	DNA damage-binding protein 1 [Bos taurus]	NP_001073731.1	126,932.1	1	6	6	6	0.000135	0.0684	1140
45336	protein phosphatase methylesterase 1 [Bos taurus]	NP_001069524.1,XP_005216282.1	41,710.0	1	5	5	5	0.000113	0.232	380
45336	heterogeneous nuclear ribonucleoprotein M isoform X5 [Bos taurus]	XP_005208927.1,XP_005208933.1	76,003.3	1	1	1	10	0.000225	0.196	715
45336	uncharacterized protein C19orf48 homolog [Bos taurus]	NP_001039692.2,NP_001231488.1	31,455.7	1	2	2	2	4.5e-05	0.0833	276
45336	guanine nucleotide-binding protein-like 3-like protein [Bos taurus]	NP_001029479.1,XP_005228268.1,XP_015317194.1	64,837.7	1	2	2	2	4.5e-05	0.0713	575
45336	segment polarity protein dishevelled homolog DVL-3 isoform X1 [Bos taurus]	XP_024851115.1,XP_024851121.1	79,240.1	1	5	8	12	0.00027	0.163	728
45336	PH and SEC7 domain-containing protein 4 isoform X3 [Bos taurus]	XP_010808397.1,XP_010808398.1,XP_010808399.1,XP_010808400.1,XP_024855186.1	111,841.1	1	22	33	35	0.000788	0.384	1021
45336	valine--tRNA ligase isoform X3 [Bos taurus]	XP_024839850.1	140,388.7	1	5	5	5	0.000113	0.0569	1265
45336	structural maintenance of chromosomes protein 2 [Bos taurus]	XP_015328154.1,XP_024852063.1	135,646.9	1	26	28	28	0.000631	0.312	1191
45336	src kinase-associated phosphoprotein 2 [Bos taurus]	NP_001033303.1	40,840.8	1	11	15	16	0.00036	0.539	358
45336	barrier-to-autointegration factor [Bos taurus]	NP_892033.1	10,058.7	1	2	2	2	4.5e-05	0.427	89
45336	coiled-coil domain-containing protein 102A [Bos taurus]	NP_001071383.1,XP_010812769.1,XP_010812771.1,XP_010812772.1	63,091.7	1	15	23	24	0.00054	0.359	555
45336	leupaxin [Bos taurus]	NP_001020253.1,XP_010811237.1,XP_024830975.1	44,271.5	1	4	4	4	9.01e-05	0.132	390
45336	60S ribosomal protein L23 [Bos taurus]	NP_001030186.1	14,822.9	1	4	9	13	0.000293	0.386	140
45336	tropomyosin alpha-4 chain isoform X1 [Bos taurus]	XP_005208568.1,XP_005208569.1	28,522.4	1	2	2	3	6.76e-05	0.105	248
45336	stress-induced-phosphoprotein 1 [Bos taurus]	NP_001030569.1	62,484.7	0.999	1	1	1	2.25e-05	0.035	543
45336	LOW QUALITY PROTEIN: MAP7 domain-containing protein 3 [Bos taurus]	XP_024845104.1	118,358.0	1	1	1	3	6.76e-05	0.0396	1061
45336	protein Tob2 [Bos taurus]	NP_001076856.1,XP_010804047.1	36,529.8	1	4	4	4	9.01e-05	0.232	345
45336	lysine--tRNA ligase isoform X1 [Bos taurus]	XP_010812603.1	67,917.6	1	6	7	7	0.000158	0.16	595
45336	katanin p80 WD40 repeat-containing subunit B1 [Bos taurus]	NP_001095379.1,XP_005218559.1	73,019.4	1	6	7	7	0.000158	0.158	663
45336	dual specificity tyrosine-phosphorylation-regulated kinase 1A [Bos taurus]	NP_001192943.1,XP_005202139.1,XP_024845834.1,XP_024845835.1	85,509.5	0.997	2	2	2	4.5e-05	0.0262	763
45336	importin subunit beta-1 [Bos taurus]	NP_001180082.1	97,228.3	1	4	4	4	9.01e-05	0.0616	876
45336	14-3-3 protein theta [Bos taurus]	NP_001071595.1	27,765.4	1	5	5	8	0.00018	0.249	245
45336	WD repeat and FYVE domain-containing protein 1 [Bos taurus]	NP_001040007.1	46,280.2	0.999	1	1	1	2.25e-05	0.0268	410
45336	leucine-rich repeat and calponin homology domain-containing protein 1 isoform X1 [Bos taurus]	XP_024855800.1,XP_024855801.1,XP_024855803.1	81,038.7	1	3	3	3	6.76e-05	0.0397	730
45336	forkhead box protein O1 [Bos taurus]	XP_024855821.1	69,959.7	1	3	3	3	6.76e-05	0.108	665
45336	CREB-regulated transcription coactivator 2 [Bos taurus]	NP_001069718.1,XP_010801230.1,XP_010801231.1	72,820.0	1	3	3	3	6.76e-05	0.118	693
45336	40S ribosomal protein S13 [Bos taurus]	NP_001020513.1	17,223.3	1	1	1	2	4.5e-05	0.146	151
45336	phosphatidylinositol 4,5-bisphosphate 3-kinase catalytic subunit gamma isoform isoform X1 [Bos taurus]	XP_005205479.1,XP_005205480.1,XP_005205481.1,XP_024846504.1,XP_024846505.1,XP_024846506.1	126,584.9	1	7	7	7	0.000158	0.101	1102
45336	protein scribble homolog isoform X1 [Bos taurus]	XP_024857692.1,XP_024857693.1,XP_024857694.1,XP_024857695.1,XP_024857696.1,XP_024857697.1,XP_024857699.1,XP_024857700.1	172,788.4	1	9	9	9	0.000203	0.106	1603
45336	coatomer subunit gamma-1 [Bos taurus]	NP_001032904.1	97,400.9	1	16	21	26	0.000586	0.349	874
45336	heat shock protein HSP 90-alpha [Bos taurus]	NP_001012688.1	84,734.2	1	7	7	29	0.000653	0.284	733
45336	60S ribosomal protein L10-like [Bos taurus]	NP_001192330.1	24,586.6	0.995	1	1	13	0.000293	0.327	214
45336	interleukin-2 receptor subunit beta [Bos taurus]	XP_015326686.2	74,004.9	1	3	3	3	6.76e-05	0.0908	672
45336	ras GTPase-activating protein-binding protein 1 [Bos taurus]	NP_001032700.1	52,120.5	1	12	19	20	0.00045	0.413	465
45336	calcium-binding mitochondrial carrier protein Aralar2 isoform X1 [Bos taurus]	XP_024846751.1,XP_024846752.1	74,323.9	1	5	5	10	0.000225	0.164	676
45336	LIM domain only protein 7 isoform X35 [Bos taurus]	XP_024855905.1	147,310.6	1	3	3	3	6.76e-05	0.0324	1295
45336	ras-related protein Rab-21, partial [Bos taurus]	XP_005228296.1	30,476.9	1	3	4	4	9.01e-05	0.136	279
45336	YTH domain-containing family protein 3 [Bos taurus]	NP_001179442.1,XP_005215524.2,XP_005215525.2,XP_005215526.2,XP_005215527.2,XP_005215528.2,XP_005215529.2,XP_005215530.2,XP_005215531.1,XP_005215532.1,XP_005215534.2,XP_024857328.1,XP_024857330.1,XP_024857331.1,XP_024857333.1,XP_024857334.1,XP_024857335.1,XP_024857336.1	63,741.1	1	4	4	4	9.01e-05	0.0889	585
45336	ran GTPase-activating protein 1 [Bos taurus]	NP_001103559.1	62,953.9	1	19	22	22	0.000495	0.344	585
45336	WD repeat-containing protein 7 [Bos taurus]	NP_001193027.2,XP_005224291.2,XP_010817212.2	163,726.8	1	10	12	12	0.00027	0.107	1490
45336	FERM, RhoGEF and pleckstrin domain-containing protein 1 [Bos taurus]	NP_001179641.1,XP_005214002.2,XP_005214003.2	118,357.4	1	2	2	2	4.5e-05	0.0449	1046
45336	eukaryotic translation initiation factor 2 subunit 3 [Bos taurus]	NP_001039582.1	51,066.2	1	5	6	6	0.000135	0.159	472
45336	ubiquitin-40S ribosomal protein S27a [Bos taurus]	NP_777203.1,XP_005212615.1,sp|RS27A_HUMAN|	17,965.6	1	5	8	8	0.00018	0.449	156
45336	centromere/kinetochore protein zw10 homolog [Bos taurus]	NP_001068957.1	88,419.8	1	18	20	20	0.00045	0.38	779
45336	dual specificity protein kinase TTK [Bos taurus]	NP_001192842.1,XP_024852410.1,XP_024852411.1,XP_024852412.1,XP_024852413.1,XP_024852414.1,XP_024852415.1	96,661.2	1	4	4	4	9.01e-05	0.0923	856
45336	aspartate--tRNA ligase, cytoplasmic [Bos taurus]	NP_001030257.1	57,036.3	1	11	11	11	0.000248	0.293	501
45336	CCR4-NOT transcription complex subunit 10 [Bos taurus]	NP_001077224.1,XP_015314940.1,XP_024838717.1	88,942.9	1	2	2	2	4.5e-05	0.0633	803
45336	enhancer of mRNA-decapping protein 3 isoform X1 [Bos taurus]	XP_005222015.1,XP_005222016.1	55,932.1	1	11	16	16	0.00036	0.36	508
45336	ras-related protein Rab-5B [Bos taurus]	NP_001193120.1,XP_005206708.1,XP_024847771.1	23,721.0	0.999	1	1	4	9.01e-05	0.205	215
45336	keratin, type I cytoskeletal 42 isoform X2 [Bos taurus]	XP_024836638.1	47,146.5	0.995	1	1	7	0.000158	0.133	415
45336	TATA element modulatory factor [Bos taurus]	NP_001193189.1	123,040.1	1	14	14	14	0.000315	0.174	1092
45336	nucleoporin NUP188 homolog isoform X1 [Bos taurus]	XP_005213249.1	196,150.0	1	4	4	4	9.01e-05	0.028	1751
45336	nucleoporin p54 [Bos taurus]	NP_001068753.1	55,970.9	1	4	4	4	9.01e-05	0.1	510
45336	ras-related C3 botulinum toxin substrate 2 precursor [Bos taurus]	NP_786986.1	21,424.3	1	2	2	3	6.76e-05	0.188	192
45336	protein LYRIC [Bos taurus]	NP_001039503.1,XP_005215675.1,XP_005215676.1	64,055.9	1	8	10	10	0.000225	0.151	583
45336	asparagine--tRNA ligase, cytoplasmic [Bos taurus]	NP_001040037.1,XP_005224341.1	64,400.0	1	3	3	3	6.76e-05	0.0716	559
45336	leucine-rich repeat-containing protein 47 isoform X1 [Bos taurus]	XP_024832276.1	66,335.7	1	2	2	2	4.5e-05	0.0411	608
45336	leucine-rich repeat and calponin homology domain-containing protein 4 [Bos taurus]	NP_001076919.1	70,963.4	1	0	0	22	0.000495	0.441	658
45336	rho-associated protein kinase 2 [Bos taurus]	NP_776877.1,XP_024854091.1,XP_024854092.1,XP_024854093.1,XP_024854094.1,XP_024854095.1	160,805.5	1	7	7	8	0.00018	0.0951	1388
45336	pentatricopeptide repeat domain-containing protein 3, mitochondrial precursor [Bos taurus]	NP_001039499.1	77,833.6	1	2	2	2	4.5e-05	0.0814	688
45336	voltage-dependent anion-selective channel protein 3 [Bos taurus]	NP_777154.1,XP_005226158.1	30,740.2	1	6	8	10	0.000225	0.399	283
45336	caspase recruitment domain-containing protein 11 [Bos taurus]	NP_001103266.1,XP_005225161.1,XP_005225162.1,XP_005225163.1,XP_005225165.1,XP_005225166.1,XP_015315933.1,XP_024840602.1	132,545.8	1	6	6	6	0.000135	0.0916	1146
45336	spastin [Bos taurus]	NP_001075060.1,XP_005212586.1,XP_005212587.1,XP_024854478.1	67,227.2	0.999	1	1	1	2.25e-05	0.0342	614
45336	ATP-binding cassette sub-family D member 3 [Bos taurus]	NP_001098866.1	75,362.3	1	2	2	2	4.5e-05	0.0427	656
45336	UPF0183 protein C16orf70 homolog isoform X1 [Bos taurus]	XP_005218490.1,XP_005218491.1,XP_015331187.1	47,593.1	1	8	9	9	0.000203	0.405	422
45336	gasdermin-D [Bos taurus]	NP_001039625.1,NP_001346905.1,XP_005215239.1,XP_005215240.1,XP_010810138.1,XP_024857295.1	52,887.2	0.999	2	2	2	4.5e-05	0.0658	486
45336	ATP-dependent RNA helicase DDX1 [Bos taurus]	NP_001068936.1,XP_005213020.2	82,414.9	1	11	11	11	0.000248	0.201	740
45336	RAF proto-oncogene serine/threonine-protein kinase isoform X2 [Bos taurus]	XP_024838495.1,XP_024838496.1,XP_024838497.1	72,875.2	1	5	5	9	0.000203	0.148	648
45336	STE20-like serine/threonine-protein kinase [Bos taurus]	NP_001193006.1,XP_005225641.1	142,984.4	1	15	16	17	0.000383	0.188	1240
45336	mitochondrial glutamate carrier 1 [Bos taurus]	NP_001068627.1,XP_005227358.1,XP_005227359.1,XP_005227360.1,XP_015316820.1,XP_024842765.1,XP_024842766.1,XP_024842767.1	34,532.5	1	5	6	6	0.000135	0.202	322
45336	60S ribosomal protein L34 [Bos taurus]	NP_001193150.1,XP_005207656.1,XP_005207657.1	13,293.1	1	2	2	2	4.5e-05	0.128	117
45336	rho GTPase-activating protein 25 [Bos taurus]	NP_001039857.1	72,355.8	1	29	42	42	0.000946	0.6	640
45336	protein WWC3 isoform X3 [Bos taurus]	XP_005228558.3,XP_005228559.3,XP_005228560.3	124,587.2	0.999	1	1	1	2.25e-05	0.00994	1107
45336	mediator of RNA polymerase II transcription subunit 23 isoform X1 [Bos taurus]	XP_024852307.1	157,338.5	1	18	19	19	0.000428	0.169	1377
45336	tyrosine-protein kinase Lyn isoform X2 [Bos taurus]	XP_005215471.1,XP_024857407.1	56,201.7	1	3	3	7	0.000158	0.136	491
45336	heat shock 70 kDa protein 1B [Bos taurus]	NP_976067.3	70,260.3	1	3	3	11	0.000248	0.148	641
45336	protein AHNAK2 [Bos taurus]	XP_024837980.1	592,999.1	1	2	2	3	6.76e-05	0.00439	5697
45336	gelsolin isoform b [Bos taurus]	NP_001029799.1,NP_001106755.1,XP_005210664.2,XP_005210665.1,XP_015328213.1,XP_024851609.1,XP_024851610.1,XP_024851611.1	80,731.1	1	10	14	24	0.00054	0.417	731
45336	calponin-2 [Bos taurus]	NP_001030497.1	33,438.3	1	8	12	13	0.000293	0.437	309
45336	transcription factor Dp-1 [Bos taurus]	NP_001069497.1,XP_024855673.1,XP_024855674.1,XP_024855675.1,XP_024855676.1	44,926.1	1	3	3	3	6.76e-05	0.166	410
45336	eukaryotic translation initiation factor 3 subunit G [Bos taurus]	NP_001073091.1	35,656.0	1	2	3	3	6.76e-05	0.0938	320
45336	trafficking protein particle complex subunit 5 [Bos taurus]	NP_001071317.1,XP_005208776.1,XP_005208777.1,XP_005208778.1	20,781.4	1	2	2	2	4.5e-05	0.0904	188
45336	AFG3-like protein 1 isoform X1 [Bos taurus]	XP_002694913.2,XP_005218845.1,XP_015331278.1,XP_024834696.1,XP_024834697.1	84,611.0	0.988	1	1	2	4.5e-05	0.031	775
45336	LOW QUALITY PROTEIN: AMP deaminase 3 [Bos taurus]	XP_024831574.1	88,909.9	1	3	3	3	6.76e-05	0.0847	767
45336	spectrin alpha chain, non-erythrocytic 1 isoform X4 [Bos taurus]	XP_024854799.1,XP_024854811.1	284,846.6	1	1	1	78	0.00176	0.385	2473
45336	tetratricopeptide repeat protein 9C [Bos taurus]	NP_001077261.1,XP_010801770.1,XP_010819326.1,XP_010819330.1,XP_024843132.1	19,919.1	1	2	3	3	6.76e-05	0.14	171
45336	TBC1 domain family member 14 [Bos taurus]	NP_001092646.1,XP_005208403.1,XP_024849207.1,XP_024849208.1,XP_024849209.1	76,564.5	0.998	2	2	2	4.5e-05	0.034	677
45336	carnitine O-palmitoyltransferase 1, liver isoform [Bos taurus]	NP_001291918.1,XP_005227433.1	88,288.4	1	4	4	4	9.01e-05	0.0634	773
45336	aminoacyl tRNA synthase complex-interacting multifunctional protein 2 [Bos taurus]	NP_001069281.1	35,178.4	1	3	3	3	6.76e-05	0.128	320
45336	ribosome-binding protein 1 isoform X1 [Bos taurus]	XP_024856794.1,XP_024856795.1,XP_024856797.1	166,771.0	1	14	18	19	0.000428	0.121	1551
45336	60 kDa heat shock protein, mitochondrial isoform X1 [Bos taurus]	XP_015313986.1	75,033.0	1	13	13	13	0.000293	0.282	703
45336	ubiquitin-associated protein 2-like [Bos taurus]	NP_001096577.1	103,906.0	1	1	5	54	0.00122	0.442	983
45336	clustered mitochondria protein homolog isoform X3 [Bos taurus]	XP_002695739.2	150,865.4	1	5	5	5	0.000113	0.0586	1349
45336	maternal embryonic leucine zipper kinase isoform X2 [Bos taurus]	XP_024851493.1	70,344.8	1	6	6	6	0.000135	0.113	617
45336	thymopoietin-2 isoform X2 [Bos taurus]	XP_005206607.1	50,693.8	1	2	2	5	0.000113	0.225	454
45336	NSFL1 cofactor p47 [Bos taurus]	NP_001029729.1,XP_005214789.1	40,654.2	1	3	3	3	6.76e-05	0.127	370
45336	serine/threonine-protein kinase Nek6 [Bos taurus]	NP_001092458.1,XP_015329067.1,XP_015329068.1	35,763.1	1	4	5	5	0.000113	0.204	313
45336	tubulin beta-4A chain [Bos taurus]	NP_001029869.1,XP_024850289.1	49,585.5	1	3	4	79	0.00178	0.786	444
45336	ninein isoform X2 [Bos taurus]	XP_005211793.1,XP_024853750.1,XP_024853751.1	251,331.8	1	3	3	3	6.76e-05	0.0246	2153
45336	cyclin-dependent kinase 2 [Bos taurus]	NP_001014934.1,XP_010803477.1	33,874.7	1	2	2	4	9.01e-05	0.121	298
45336	nuclear factor NF-kappa-B p100 subunit isoform X1 [Bos taurus]	XP_024841410.1,XP_024841411.1	97,035.7	1	0	0	21	0.000473	0.297	901
45336	syntenin-1 [Bos taurus]	NP_001068951.1,XP_005215493.2,XP_005215494.2,XP_024857262.1,XP_024857263.1,XP_024857264.1	32,390.2	0.999	1	2	2	4.5e-05	0.0772	298
45336	60S ribosomal protein L10a [Bos taurus]	NP_001015647.1	24,832.0	1	6	7	8	0.00018	0.272	217
45336	DNA excision repair protein ERCC-6-like [Bos taurus]	NP_001096000.1	140,515.3	1	14	16	16	0.00036	0.175	1242
45336	ubiquitin carboxyl-terminal hydrolase 10 [Bos taurus]	NP_001092394.1	86,533.0	1	9	10	10	0.000225	0.19	800
45336	peroxiredoxin-6 [Bos taurus]	NP_777068.1	25,068.3	1	6	8	9	0.000203	0.388	224
45336	kinesin-like protein KIF13B isoform X1 [Bos taurus]	XP_002689518.3	207,491.1	1	4	4	6	0.000135	0.0362	1881
45336	alpha-enolase [Bos taurus]	NP_776474.2	47,327.1	1	8	10	10	0.000225	0.302	434
45336	F-actin-capping protein subunit alpha-2 [Bos taurus]	NP_001013016.1	32,979.5	1	11	17	27	0.000608	0.699	286
45336	probable ATP-dependent RNA helicase DHX58 [Bos taurus]	NP_001015545.1,XP_024835624.1	77,169.5	1	16	17	17	0.000383	0.3	680
45336	nuclear pore complex protein Nup107 isoform X1 [Bos taurus]	XP_002687439.1	106,554.5	1	0	0	11	0.000248	0.194	925
45336	CCR4-NOT transcription complex subunit 1 [Bos taurus]	NP_001192968.1,XP_005218723.1,XP_010812834.1,XP_024834135.1,XP_024834136.1,XP_024834138.1,XP_024834139.1	266,880.6	1	26	28	28	0.000631	0.158	2376
45336	spectrin alpha chain, non-erythrocytic 1 isoform X1 [Bos taurus]	XP_024854796.1,XP_024854805.1	287,090.0	1	1	1	78	0.00176	0.381	2493
45336	type II inositol 1,4,5-trisphosphate 5-phosphatase isoform X2 [Bos taurus]	XP_010802104.1	86,650.0	1	18	22	23	0.000518	0.343	762
45336	guanylate-binding protein 6 [Bos taurus]	XP_002686308.1,XP_005204401.1	71,170.5	1	9	11	15	0.000338	0.272	628
45336	phosphatidylinositol 3,4,5-trisphosphate 5-phosphatase 2 [Bos taurus]	NP_001178105.1,XP_024831340.1	139,002.2	1	17	17	19	0.000428	0.203	1264
45336	single-stranded DNA-binding protein, mitochondrial isoform X1 [Bos taurus]	XP_005205895.1	17,191.3	1	2	3	3	6.76e-05	0.203	148
45336	dehydrogenase/reductase SDR family member 4 [Bos taurus]	NP_777247.2	29,454.0	1	2	2	2	4.5e-05	0.0789	279
45336	protein NEDD1 [Bos taurus]	NP_001030410.1,XP_024847530.1	71,205.1	1	3	3	3	6.76e-05	0.0774	659
45336	phosphoinositide 3-kinase regulatory subunit 6 [Bos taurus]	NP_001095498.1,XP_005220410.1,XP_024835869.1,XP_024835870.1	82,224.2	1	4	4	4	9.01e-05	0.0865	740
45336	succinate--CoA ligase [GDP-forming] subunit beta, mitochondrial precursor [Bos taurus]	NP_001029811.1	46,692.1	1	2	2	2	4.5e-05	0.088	432
45336	dynactin subunit 1 [Bos taurus]	NP_001092404.1	136,804.2	1	2	2	2	4.5e-05	0.0169	1239
45336	dynamin-binding protein [Bos taurus]	NP_001178092.1,XP_005225696.2	178,090.4	1	2	2	2	4.5e-05	0.0152	1579
45336	40S ribosomal protein S23 [Bos taurus]	NP_001029862.1,XP_002700162.3	15,807.7	1	5	6	7	0.000158	0.357	143
45336	perilipin-3 [Bos taurus]	NP_001070514.1,XP_005209025.1,XP_005209027.1,XP_015327561.1,XP_024850443.1	47,601.3	1	11	15	15	0.000338	0.452	438
45336	GATOR complex protein MIOS [Bos taurus]	NP_001179247.1,XP_005205236.1,XP_005205237.1,XP_005205238.1,XP_010802332.1,XP_015323800.1,XP_024846390.1,XP_024846391.1,XP_024846392.1,XP_024846393.1	98,516.8	1	23	27	27	0.000608	0.374	875
45336	nuclease-sensitive element-binding protein 1 [Bos taurus]	NP_777240.1	35,923.8	1	7	11	14	0.000315	0.503	324
45336	tyrosine-protein phosphatase non-receptor type 1 [Bos taurus]	NP_001093796.1	49,037.9	1	6	6	6	0.000135	0.2	425
45336	T-complex protein 1 subunit delta [Bos taurus]	NP_001033283.1	58,208.1	1	25	39	45	0.00101	0.616	542
45336	septin-11 [Bos taurus]	NP_001075916.1,XP_005208159.1,XP_005208160.1	48,992.6	1	9	11	21	0.000473	0.445	425
45336	ragulator complex protein LAMTOR4 [Bos taurus]	NP_001160079.1	10,685.9	1	3	3	3	6.76e-05	0.364	99
45336	twinfilin-2 [Bos taurus]	NP_001098794.1	39,565.1	1	11	15	18	0.000405	0.464	349
45336	protein diaphanous homolog 2 [Bos taurus]	XP_024844145.1	113,074.8	0.992	1	1	1	2.25e-05	0.0111	987
45336	ubiquitin carboxyl-terminal hydrolase 16 [Bos taurus]	NP_001070335.1,XP_005201178.2,XP_005201180.2,XP_010799214.2,XP_024845182.1,XP_024845186.1,XP_024845189.1	94,078.0	1	2	2	2	4.5e-05	0.0424	826
45336	flotillin-2 [Bos taurus]	NP_001030543.2	46,994.9	1	2	2	2	4.5e-05	0.0607	428
45336	uncharacterized protein KIAA1797 homolog [Bos taurus]	NP_001193444.1,XP_005209947.2,XP_024851279.1,XP_024851280.1,XP_024851281.1,XP_024851282.1,XP_024851283.1	200,919.5	1	9	9	9	0.000203	0.0776	1805
45336	60S ribosomal protein L12 [Bos taurus]	NP_991366.1	17,819.1	1	5	8	9	0.000203	0.455	165
45336	40S ribosomal protein S15a [Bos taurus]	NP_001032520.1	14,840.0	1	1	1	4	9.01e-05	0.315	130
45336	protein LAP2 [Bos taurus]	NP_001193082.1,XP_005221508.1,XP_005221515.1,XP_024837027.1,XP_024837028.1,XP_024837029.1,XP_024837030.1,XP_024837031.1,XP_024837032.1,XP_024837033.1	153,536.4	1	4	5	6	0.000135	0.0401	1372
45336	FACT complex subunit SSRP1 [Bos taurus]	NP_001094511.1,XP_024830789.1	81,075.6	1	2	2	2	4.5e-05	0.0451	709
45336	C-terminal-binding protein 1 isoform X1 [Bos taurus]	XP_024849526.1	47,600.2	0.999	1	1	1	2.25e-05	0.0454	441
45336	unconventional myosin-Ic [Bos taurus]	NP_776821.3,XP_005220121.1	121,939.6	1	65	104	119	0.00268	0.633	1063
45336	tight junction protein ZO-2 [Bos taurus]	NP_001095952.1	92,749.0	0.999	1	2	20	0.00045	0.283	821
45336	serologically defined colon cancer antigen 8 [Bos taurus]	NP_001180038.2,XP_005216903.1,XP_005216907.1,XP_010811464.1,XP_024832278.1,XP_024832279.1,XP_024832281.1	83,000.9	0.989	1	1	1	2.25e-05	0.0196	715
45336	RNA polymerase II-associated protein 3 [Bos taurus]	NP_001095400.2	75,597.6	1	10	11	11	0.000248	0.206	665
45336	E3 ubiquitin/ISG15 ligase TRIM25 [Bos taurus]	NP_001093806.1	70,603.7	1	11	14	14	0.000315	0.239	631
45336	protein FAM98A [Bos taurus]	NP_001076924.1	55,339.3	1	2	2	2	4.5e-05	0.0561	517
45336	eukaryotic translation initiation factor 5B isoform X1 [Bos taurus]	XP_003586655.2,XP_024855077.1	138,311.5	1	11	13	13	0.000293	0.187	1219
45336	cullin-associated NEDD8-dissociated protein 1 [Bos taurus]	NP_001094643.1,XP_024847728.1	136,381.1	1	2	2	2	4.5e-05	0.0244	1230
45336	tricarboxylate transport protein, mitochondrial [Bos taurus]	XP_015331125.2	33,515.6	1	4	4	4	9.01e-05	0.14	308
45336	dedicator of cytokinesis protein 6 [Bos taurus]	NP_001179095.2,XP_024849770.1,XP_024849771.1,XP_024849772.1	229,445.7	1	8	8	9	0.000203	0.0684	2047
45336	serine/threonine-protein phosphatase 2A catalytic subunit alpha isoform [Bos taurus]	NP_851374.1	35,594.5	1	2	2	2	4.5e-05	0.117	309
45336	ubiquitin carboxyl-terminal hydrolase CYLD [Bos taurus]	NP_001039882.1,XP_005218741.1,XP_024834167.1,XP_024834168.1	106,808.0	1	23	26	26	0.000586	0.332	953
45336	Golgi reassembly-stacking protein 2 [Bos taurus]	NP_001033624.2,XP_005202383.1	47,578.6	1	2	2	2	4.5e-05	0.0725	455
45336	glutathione S-transferase P [Bos taurus]	NP_803482.1	23,614.0	1	8	13	15	0.000338	0.533	210
45336	alpha-centractin [Bos taurus]	NP_001180177.1	42,615.2	1	4	5	5	0.000113	0.186	376
45336	ribosomal protein S6 kinase alpha-1 [Bos taurus]	NP_001077191.1,XP_005203256.1,XP_005203257.1,XP_005203258.1	82,727.6	1	4	5	8	0.00018	0.107	735
45336	polyadenylate-binding protein-interacting protein 1 [Bos taurus]	NP_001098441.1,XP_005221588.1,XP_005221589.1,XP_005221590.1	45,604.7	1	2	2	2	4.5e-05	0.05	400
45336	aflatoxin B1 aldehyde reductase member 2 [Bos taurus]	NP_001095419.1	40,508.3	1	2	2	2	4.5e-05	0.0759	369
45336	gamma-adducin isoform X1 [Bos taurus]	XP_005225781.1,XP_010818325.1,XP_010818326.1,XP_010818327.1,XP_010818328.1,XP_010818329.1,XP_010818330.1,XP_024841287.1	78,825.4	1	9	10	10	0.000225	0.2	706
45336	thymidylate kinase [Bos taurus]	NP_001092363.1	23,775.5	0.997	2	2	2	4.5e-05	0.142	212
45336	leucine-rich repeat and calponin homology domain-containing protein 4 isoform X1 [Bos taurus]	XP_024840693.1	74,213.6	1	1	1	23	0.000518	0.443	689
45336	WASH complex subunit FAM21 [Bos taurus]	NP_001192696.1	145,632.6	1	24	31	31	0.000698	0.334	1333
45336	ankyrin repeat and zinc finger domain-containing protein 1 [Bos taurus]	NP_001019668.2,XP_005202877.1,XP_005202879.1,XP_010800629.1,XP_010800630.1	81,186.2	1	2	2	2	4.5e-05	0.0673	728
45336	peroxiredoxin-2 [Bos taurus]	NP_777188.1,XP_005208710.1,XP_010805021.1	21,945.9	1	5	8	8	0.00018	0.482	199
45336	TBC1 domain family member 23 isoform X2 [Bos taurus]	XP_005201278.2	78,532.8	1	3	3	3	6.76e-05	0.07	700
45336	5'-AMP-activated protein kinase catalytic subunit alpha-1 isoform X2 [Bos taurus]	XP_005221614.1,XP_024837129.1	64,007.8	1	2	3	3	6.76e-05	0.0555	559
45336	T-complex protein 1 subunit alpha [Bos taurus]	NP_001033175.1	60,207.8	1	1	1	38	0.000856	0.5	556
45336	protein unc-45 homolog A [Bos taurus]	NP_001092542.1	101,870.6	1	16	17	17	0.000383	0.237	929
45336	cilia- and flagella-associated protein 20 [Bos taurus]	NP_001003905.1	22,749.5	0.996	1	1	1	2.25e-05	0.0622	193
45336	disco-interacting protein 2 homolog A isoform X2 [Bos taurus]	XP_002685192.2	169,106.2	1	16	17	24	0.00054	0.18	1564
45336	long-chain-fatty-acid--CoA ligase 5 [Bos taurus]	NP_001069118.1,XP_005225793.1,XP_005225794.1,XP_005225795.1,XP_005225796.1,XP_010818336.1,XP_024841364.1	76,031.2	1	5	5	5	0.000113	0.0849	683
45336	DNA-directed RNA polymerase II subunit RPB1 [Bos taurus]	NP_001193242.1,XP_024835398.1	217,197.1	1	3	3	3	6.76e-05	0.0152	1970
45336	glutamine--fructose-6-phosphate aminotransferase [isomerizing] 1 [Bos taurus]	NP_001103431.1	76,744.4	1	9	10	10	0.000225	0.173	681
45336	ADP-ribosylation factor 2 [Bos taurus]	NP_777114.1	20,746.5	0.995	1	1	6	0.000135	0.331	181
45336	protein zwilch homolog [Bos taurus]	NP_001095649.1,XP_024853433.1	66,386.4	1	5	5	5	0.000113	0.148	589
45336	very-long-chain (3R)-3-hydroxyacyl-CoA dehydratase 3 [Bos taurus]	NP_001096786.1	43,134.6	1	3	3	3	6.76e-05	0.124	362
45336	synaptosomal-associated protein 23 [Bos taurus]	NP_001069299.1,XP_005211630.1,XP_024853331.1	23,227.5	0.999	1	1	1	2.25e-05	0.118	211
45336	FYN-binding protein 1 [Bos taurus]	NP_001098884.1,XP_005221664.2,XP_005221667.1,XP_024837104.1	90,490.8	1	24	34	38	0.000856	0.409	827
45336	polypyrimidine tract-binding protein 1 isoform 1 [Bos taurus]	NP_001289713.1,NP_776867.1,XP_010805519.1	59,536.4	1	3	3	4	9.01e-05	0.0898	557
45336	histone acetyltransferase type B catalytic subunit [Bos taurus]	NP_001029519.1,XP_005202377.3	48,838.5	1	4	4	4	9.01e-05	0.211	413
45336	mitochondrial 2-oxoglutarate/malate carrier protein [Bos taurus]	NP_777096.1,XP_024835408.1	34,173.0	1	5	5	5	0.000113	0.169	314
45336	dihydropyrimidinase-related protein 3 [Bos taurus]	NP_001094538.1	73,988.9	1	22	38	43	0.000968	0.607	684
45336	phosphatidylinositol-binding clathrin assembly protein isoform X2 [Bos taurus]	XP_024842852.1,XP_024842854.1,XP_024842856.1,XP_024842858.1,XP_024842861.1,XP_024842863.1,XP_024842865.1,XP_024842868.1	73,763.4	1	1	1	11	0.000248	0.178	681
45336	testin [Bos taurus]	NP_001039855.1,XP_005205489.1,XP_010802520.1	48,048.9	1	17	26	26	0.000586	0.477	421
45336	RNA-binding protein 39 [Bos taurus]	NP_001193433.1,XP_005214691.1,XP_005214692.1	59,371.4	0.989	1	1	1	2.25e-05	0.0321	530
45336	caspase-4 [Bos taurus]	NP_788811.1,XP_010810586.1,XP_015330059.1	43,013.3	1	8	10	11	0.000248	0.286	377
45336	protein PRRC2C isoform X10 [Bos taurus]	XP_024831879.1	302,614.7	1	16	18	20	0.00045	0.106	2755
45336	replication protein A 70 kDa DNA-binding subunit [Bos taurus]	NP_001068644.1	68,215.1	1	9	11	11	0.000248	0.208	616
45336	major vault protein [Bos taurus]	NP_001030394.1	98,923.4	1	2	2	2	4.5e-05	0.0225	890
45336	MICOS complex subunit MIC60 isoform X4 [Bos taurus]	XP_005212827.1	84,583.5	1	2	2	62	0.0014	0.559	765
45336	keratin, type II cytoskeletal 6A [Bos taurus]	NP_001076979.1	60,821.1	0.999	1	1	7	0.000158	0.128	571
45336	eukaryotic translation initiation factor 3 subunit J [Bos taurus]	NP_001069611.1,XP_024853494.1	28,952.2	1	2	2	2	4.5e-05	0.121	256
45336	replication factor C subunit 5 isoform X1 [Bos taurus]	XP_005217825.1	38,412.3	1	4	4	4	9.01e-05	0.159	339
45336	translin [Bos taurus]	NP_001068890.1	26,169.4	1	3	3	3	6.76e-05	0.206	228
45336	spectrin beta chain, non-erythrocytic 1 isoform X2 [Bos taurus]	XP_005212690.1	272,685.9	1	51	63	64	0.00144	0.349	2350
45336	40S ribosomal protein S17 [Bos taurus]	NP_001092680.1	15,582.5	1	2	2	2	4.5e-05	0.252	135
45336	sp|K1C10_HUMAN|	sp|K1C10_HUMAN|	59,520.3	1	18	37	55	0.00124	0.518	593
45336	protein flightless-1 homolog isoform X1 [Bos taurus]	XP_024836571.1	144,405.5	1	37	51	53	0.00119	0.42	1268
45336	60S ribosomal protein L19 [Bos taurus]	NP_001035606.1	23,467.4	1	3	6	6	0.000135	0.138	196
45336	stathmin [Bos taurus]	NP_001029962.1,XP_005203304.1	17,303.0	0.999	2	2	2	4.5e-05	0.154	149
45336	LIM and SH3 domain protein 1 [Bos taurus]	NP_001030471.1	29,676.7	1	7	10	11	0.000248	0.373	260
45336	rho GTPase-activating protein 4 isoform X1 [Bos taurus]	XP_005227713.2	102,271.9	1	3	3	3	6.76e-05	0.0496	928
45336	heterogeneous nuclear ribonucleoprotein K [Bos taurus]	NP_001029734.1,XP_005210386.1,XP_005210387.1,XP_005210388.1,XP_010806399.1,XP_024851521.1,XP_024851522.1,XP_024851523.1,XP_024851524.1,XP_024851525.1,XP_024851526.1,XP_024851527.1	51,021.4	1	10	11	12	0.00027	0.351	464
45336	T-complex protein 1 subunit theta [Bos taurus]	NP_001028781.1	59,609.4	1	1	4	90	0.00203	0.73	548
45336	cytoplasmic protein NCK2 [Bos taurus]	NP_001092506.1,XP_005212836.1,XP_024854548.1	41,911.8	0.987	1	1	2	4.5e-05	0.0824	376
45336	CD48 antigen precursor [Bos taurus]	NP_001039467.1	27,591.1	1	3	3	3	6.76e-05	0.209	239
45336	dmX-like protein 1 isoform X4 [Bos taurus]	XP_002689045.1,XP_005209214.1,XP_010805438.1,XP_024850831.1	337,377.1	1	3	3	3	6.76e-05	0.0122	3024
45336	glyceraldehyde-3-phosphate dehydrogenase [Bos taurus]	NP_001029206.1	35,868.0	1	12	25	36	0.000811	0.643	333
45336	eukaryotic translation initiation factor 3 subunit D [Bos taurus]	NP_001029656.1	63,931.7	1	4	5	5	0.000113	0.122	548
45336	cellular nucleic acid-binding protein [Bos taurus]	NP_001029396.1,XP_024838217.1,XP_024838218.1,XP_024838219.1	18,741.3	1	4	5	5	0.000113	0.329	170
[truncated: 4,231 more rows]

## Sheet: Protein Report Rep 3
Rep 3 TAC12_ProtID_report1
Database Set: 1 Database
[truncated: 5,997 more rows]
