# Supplementary material for: TurboID mapping reveals the exportome of secreted intrinsically disordered proteins in the transforming parasite Theileria annulata
Source: mBio. 2024 May 15;15(6):e03412-23. doi: 10.1128/mbio.03412-23 (PMC11237503; doi:10.1128/mbio.03412-23)
Supplement: Table S2 — Vector constructs used in this study. [file mbio.03412-23-s0006.xlsx]

## Sheet: Expression constructs
Table S2. Vector constructs used in this study
Plasmids	Reference
pGST-parallel3	Sheffield et al. 1999
pRRL-RSrII	Addgene #12252; Huber et al. 2017
psPAX2	Addgene #12260
pMD2.G	Addgene #12259
pLenti CMV GFP Puro	Addgene #17488
V5-TurboID-NES_pCDNA3	Addgene #107169
3xHA-TurboID-NLS_pCDNA3	Addgene #107171
Constructs	Lab reference	Templates	Note
pLenti_puro_NLS_TurboID	1141	Addgene #107171 and Addgene #17488	TurboID-NES cloned into pLenti expression vector
pLenti_puro_NES_TurboID	1140	Addgene #107169 and Addgene #17488	TurboID-NLS cloned into pLenti expression vector
pLenti_puro_CD2AP_TurboID	1138	#1140	bCD2AP amplified from BoMac (see Huber et al., 2018), fused to TurboID-NES and cloned into pLenti expression vector
pLenti_puro_CLASP_F_TurboID	1139	pcDNA3-1_myc/BirA*-CLASP11256-1538 (Huber et al., 2017) and #1140	CLASP1256-1538 amplified from pcDNA3-1_myc/BirA*-CLASP1256-1538, fused to TurboID-NES and cloned into pLenti expression vector
pGST-TA119502203-2545	1211	TA119502203-2545 from TaC12 gDNA, pGST-parallel3	TA119502203-2545 cloned into pGST expression vector
pGST-TA119551642-1974	1212	TA119551642-1974 from TaC12 gDNA, pGST-parallel3	TA119551642-1974 cloned into pGST expression vector
pGST-TA119601249-1617	1213	TA119601249-1617 from TaC12 gDNA, pGST-parallel3	TA119601249-1617 cloned into pGST expression vector
pGST-TA119651375-1698	1214	TA119651375-1698 from TaC12 gDNA, pGST-parallel3	TA119651375-1698 cloned into pGST expression vector
References:
Huber et al. mSphere 2020:e00709-19
Sheffield et al. Protein Expr Purif 1999:34-9
